# Supplementary material for: Direct Observation of Treatment Provided by a Family Member as Compared to Non-Family Member among Children with New Tuberculosis: A Pragmatic, Non-Inferiority, Cluster-Randomized Trial in Gujarat, India
Source: PLoS One. 2016 Feb 5;11(2):e0148488. doi: 10.1371/journal.pone.0148488 (PMC4743945; doi:10.1371/journal.pone.0148488)
Supplement: S1 Dataset — (ZIP) [file pone.0148488.s002.zip]

Archive with 18 entries (17 files):
- S1_dataset/
- S1_dataset/dist.chk
- S1_dataset/dist.csv
- S1_dataset/DIST.eix
- S1_dataset/dist.not
- S1_dataset/dist.qes
- S1_dataset/dist.rec
- S1_dataset/finaldatafile28thMarch.chk
- S1_dataset/FINALDATAFILE28THMARCH.eix
- S1_dataset/finaldatafile28thMarch.rec
- S1_dataset/paediatrictitt.pgm
- S1_dataset/pediatric.xls
- S1_dataset/TU.chk
- S1_dataset/TU.csv
- S1_dataset/TU.eix
- S1_dataset/TU.not
- S1_dataset/TU.qes
- S1_dataset/TU.rec
