# Supplementary material for: Direct Observation of Treatment Provided by a Family Member as Compared to Non-Family Member among Children with New Tuberculosis: A Pragmatic, Non-Inferiority, Cluster-Randomized Trial in Gujarat, India
Source: PLoS One. 2016 Feb 5;11(2):e0148488. doi: 10.1371/journal.pone.0148488 (PMC4743945; doi:10.1371/journal.pone.0148488)
Supplement: S1 Dataset — (ZIP) [file pone.0148488.s002.zip › S1_dataset/dist.csv]

Ahmadabad	GU_AMD
AMC	GU_AMC
Amreli	GU_AML
Anand	GU_AND
Banaskantha	GU_BAN
Bharuch	GU_BRH
Bhavnagar	GU_BVN
Chhota Udepur	GU_CUP
Dahod	GU_DHD
Gandhinagar	GU_GNR
Jamnagar	GU_JMD
Junagadh	GU_JUN
Kachchh	GU_KTC
Kheda	GU_KDA
Mahesana	GU_MSN
Narmada	GU_NMD
Navsari	GU_NVS
Panch Mahals	GU_PML
Patan	GU_PAT
Porbandar	GU_PBD
Rajkot	GU_RJT
Sabarkantha	GU_SBK
SMC	GU_SRC
Surat	GU_SRT
Surendranagar	GU_SRN
The Dangs	GU_DNG
Vadodara	GU_VDD
Valsad	GU_VLD
VMC	GU_VDC
Vyara (Surat)	GU_VYR
