# Supplementary material for: Direct Observation of Treatment Provided by a Family Member as Compared to Non-Family Member among Children with New Tuberculosis: A Pragmatic, Non-Inferiority, Cluster-Randomized Trial in Gujarat, India
Source: PLoS One. 2016 Feb 5;11(2):e0148488. doi: 10.1371/journal.pone.0148488 (PMC4743945; doi:10.1371/journal.pone.0148488)
Supplement: S1 Dataset — (ZIP) [file pone.0148488.s002.zip › S1_dataset/dist.rec]

2 1 VLAB
_distname      1   1  30  31   1   1  16 112 distname name of the district 
_distcode      1   2  30  31   2   1   6 112 distcode code of the district 
Ahmadabad       GU_AMD!
AMC             GU_AMC!
Amreli          GU_AML!
Anand           GU_AND!
Banaskantha     GU_BAN!
Bharuch         GU_BRH!
Bhavnagar       GU_BVN!
Chhota Udepur   GU_CUP!
Dahod           GU_DHD!
Gandhinagar     GU_GNR!
Jamnagar        GU_JMD!
Junagadh        GU_JUN!
Kachchh         GU_KTC!
Kheda           GU_KDA!
Mahesana        GU_MSN!
Narmada         GU_NMD!
Navsari         GU_NVS!
Panch Mahals    GU_PML!
Patan           GU_PAT!
Porbandar       GU_PBD!
Rajkot          GU_RJT!
Sabarkantha     GU_SBK!
SMC             GU_SRC!
Surat           GU_SRT!
Surendranagar   GU_SRN!
The Dangs       GU_DNG!
Vadodara        GU_VDD!
Valsad          GU_VLD!
VMC             GU_VDC!
Vyara (Surat)   GU_VYR!
