# Supplementary material for: Direct Observation of Treatment Provided by a Family Member as Compared to Non-Family Member among Children with New Tuberculosis: A Pragmatic, Non-Inferiority, Cluster-Randomized Trial in Gujarat, India
Source: PLoS One. 2016 Feb 5;11(2):e0148488. doi: 10.1371/journal.pone.0148488 (PMC4743945; doi:10.1371/journal.pone.0148488)
Supplement: S1 Dataset — (ZIP) [file pone.0148488.s002.zip › S1_dataset/finaldatafile28thMarch.rec]

33 1 VLAB Filelabel: Study on inclusion of Family member as DOT Provide    
_idcode        1   1  30  72   1   1  19 112 idcode unique identifier
_tucode        1   2  30  72   2   1   8 112 tucode code of the TU
_distcode      1   3  30  72   3   1   3 112 distcode code of the district
_distname      1   4  30  72   4   1  15 112 distname Name of District
_tuname        1   5  30  72   5   1  15 112 tuname TB Unit Name
#tbno          1   6  30  72   6   0   4 112 tbno TB Number
#age           1   7  30  72   7   0   2 112 age of the patient
#sex           1   8  30  72   8   0   1 112 sex of the patient
#initihom      1   9  30  72   9   0   1 112 initihom Initial home visit made by
#typdotpr      1  10  30  72  10   0   1 112 typdotpr Type of DOT Provider at the start of treatment
#designadot    1  11  30  72  11   0   1 112 designadot If  Non family member: Designation of DOT Provider
#relationpt    1  12  30  72  12   0   1 112 relationpt If  Family Member: relation to the patient
#typeoftb      1  13  30  72  13   0   1 112 typeoftb Disease Classification
#inispu        1  14  30  72  14 101   3 112 inispu Initial Sputum result
#followspu     1  15  30  72  15 101   3 112 followspu 2 month   Follow-up Sputum result
#initiwt       1  16  30  72  16   0   2 112 initiwt Initial weight before starting treatment
#wt2month      1  17  30  72  17   0   2 112 wt2month Weight after 2 months of treatment
#wtendrx       1  18  30  72  18   0   2 112 wtendrx weight at end of treatment
_statrxdat     1  19  30  72  19  11  10 112 statrxdat date of starting treatment
_endrxdat      1  20  30  72  20  11  10 112 endrxdat date of completion of treatment
#missip        1  21  30  72  21   0   2 112 missip No of missed doses in IP
#ritrieip      1  22  30  72  22   0   2 112 ritrieip of these number of occasions retrieval action taken
#interrip      1  23  30  72  23   0   2 112 interrip No. of Interruption during IP treatment
#extenip       1  24  30  72  24   0   1 112 extenip Extension of IP
#intoutcom     1  25  30  72  25   0   1 112 intoutcom Interim outcome of Treatment
#interrcp      1  26  30  72  26   0   2 112 interrcp No. of Interruption during CP treatment
#ritriecp      1  27  30  72  27   0   2 112 ritriecp during CP of these number of occasions retrieval action taken
#treatoutco    1  28  30  72  28   0   1 112 treatoutco Final Treatment Outcome
#noofvisit     1  29  30  72  29   0   1 112 noofvisit no of supervisory visits made
#realdotpro    1  30  30  72  30   0   1 112 realdotpro Real DOT providerfoud at 1st time of visit
#consrxpwb     1  31  30  72  31   0   1 112 consrxpwb Consistency between treatment card and PWB at 1st visit
#real2dotpr    1  32  30  72  32   0   1 112 real2dotpr Real DOT providerfoud at 2nd time of visit
#cons2rxpwb    1  33  30  72  33   0   1 112 cons2rxpwb Consistency between treatment card and PWB at 2nd visit
GU_DHD-GU_DHD06-115GU_DHD06GU_Dahod          Dev. Baria      115 22818229.09.0!
 8 91004/06/201214/12/2012 2 0 021 1 0211199!
GU_DHD-GU_DHD01-291GU_DHD01GU_Dahod          Dahod           291 11218129.09.0!
 7 81021/06/201220/12/2012 1 0 121 0 0211199!
GU_DHD-GU_DHD01-340GU_DHD01GU_Dahod          Dahod           340102818229.09.0!
17182016/07/201213/01/2013 0 0 021 0 0211199!
GU_DHD-GU_DHD01-376GU_DHD01GU_Dahod          Dahod           376 31818229.09.0!
10111108/08/201205/02/2013 0 0 021 0 0211199!
GU_DHD-GU_DHD01-404GU_DHD01GU_Dahod          Dahod           404 71118710.00.0!
18181823/08/201224/02/2013 0 0 021 0 0211199!
GU_DHD-GU_DHD01-385GU_DHD01GU_Dahod          Dahod           385111118229.09.0!
25282817/08/201217/02/2013 0 0 021 0 0211199!
GU_DHD-GU_DHD01-399GU_DHD01GU_Dahod          Dahod           399 21118229.09.0!
 7 8 924/08/201228/02/2013 2 0 221 0 0211199!
GU_DHD-GU_DHD07-143GU_DHD07GU_Dahod          Dhanpur         143132118233.00.0!
15182025/06/201223/12/2012 0 0 021 0 0111199!
GU_DHD-GU_DHD07-192GU_DHD07GU_Dahod          Dhanpur         192132118731.00.0!
23252831/08/201203/03/2013 0 0 021 0 0111199!
GU_DHD-GU_DHD04-181GU_DHD04GU_Dahod          Jhalod          181112118232.00.0!
17202011/06/201209/12/2012 0 0 021 0 0111199!
GU_DHD-GU_DHD04-241GU_DHD04GU_Dahod          Jhalod          241101118231.00.0!
25262730/07/201216/02/2013 0 0 021 0 0111199!
GU_DHD-GU_DHD04-221GU_DHD04GU_Dahod          Jhalod          221 11118249.09.0!
 8 81020/07/201227/01/2013 3 1 221 0 0211199!
GU_DHD-GU_DHD08-65 GU_DHD08GU_Dahod          Limdi            65121118131.00.0!
30313106/06/201209/12/2012 0 0 021 0 0111199!
GU_DHD-GU_DHD08-167GU_DHD08GU_Dahod          Limdi           167112118529.09.0!
18192020/07/201220/01/2013 0 0 021 0 0211199!
GU_DHD-GU_DHD08-117GU_DHD08GU_Dahod          Limdi           117141118129.09.0!
25262708/08/201210/02/2013 0 0 021 0 0211199!
GU_DHD-GU_DHD01-352GU_DHD01GU_Dahod          Dahod           352992118129.09.0!
99999927/07/201210/09/2012 0 0 09299 0511199!
GU_JMD-GU_JMD01-350GU_JMD01GU_Jamnagar       Jamnagar        350 52821829.09.0!
17181920/07/201207/02/2013 6 0 621 0 0212199!
GU_JMD-GU_JMD01-367GU_JMD01GU_Jamnagar       Jamnagar        367 22821829.09.0!
15161720/07/201207/02/2013 6 0 621 0 0212199!
GU_JMD-GU_JMD01-402GU_JMD01GU_Jamnagar       Jamnagar        402 32821829.09.0!
15161720/07/201207/02/2013 6 0 621 0 0212199!
GU_VYR-GU_VYR06-186GU_VYR06GU_Vyara (Surat)  SongadhTU       186 91218129.09.0!
21222420/06/201207/01/2013 0 0 021 0 0221111!
GU_-GU_VYR05-140   GU_VYR05GU_Vyara (Surat)  ValodTU         140102118210.00.0!
18192018/06/201223/12/2012 0 0 021 3 2221111!
GU_-GU_VYR01-239   GU_VYR01GU_Vyara (Surat)  VyaraTU         239 52118149.09.0!
13141518/07/201220/01/2013 0 0 021 6 0221111!
GU_-GU_VYR07-139   GU_VYR07GU_Vyara (Surat)  NizarTU         139 92118220.00.0!
14161701/08/201230/01/2013 0 0 021 0 0221111!
GU_VYR-GU_VYR07-157GU_VYR07GU_Vyara (Surat)  NizarTU         157 72118120.00.0!
13141517/08/201217/02/2013 0 0 021 2 1221111!
GU_NMD-GU_NMD02-141GU_NMD02GU_Narmada        Dediyapada      141121218131.00.0!
31333404/06/201203/12/2012 0 0 021 0 0121111!
GU_-GU_SRT02-292   GU_SRT02GU_Surat          Bardoli         292 52118129.09.0!
13141927/07/201203/02/2013 0 0 021 0 0211199!
GU_SRT-GU_SRT05-148GU_SRT05GU_Surat          Mandvee         148 71118929.09.0!
20212218/06/201216/12/2012 0 0 021 0 0211199!
GU_PAT-GU_PAT01-381GU_PAT01GU_Patan          Patan DTC       381 82818732.01.0!
14149901/06/201208/10/2012 0 0 012 9 1321111!
GU_PAT-GU_PAT01-446GU_PAT01GU_Patan          Patan DTC       446 21818149.09.0!
 6 7 704/06/201214/12/2012 5 2 521 0 0221111!
GU_PAT-GU_PAT01-498GU_PAT01GU_Patan          Patan DTC       498 72818229.09.0!
18191916/07/201213/01/2013 0 0 021 0 0221111!
GU_PAT-GU_PAT01-499GU_PAT01GU_Patan          Patan DTC       499 41818129.09.0!
15161720/07/201225/01/2013 0 0 021 3 2221111!
GU_PAT-GU_PAT01-548GU_PAT01GU_Patan          Patan DTC       548142118533.00.0!
26272706/08/201203/02/2013 1 0 021 0 0121111!
GU_PAT-GU_PAT01-551GU_PAT01GU_Patan          Patan DTC       551 82118129.09.0!
20202113/07/201212/01/2013 0 0 021 0 0221111!
GU_PAT-GU_PAT01-557GU_PAT01GU_Patan          Patan DTC       557 21818129.09.0!
 8 9 927/07/201217/01/2013 0 0 021 0 0221111!
GU_PAT-GU_PAT03-220GU_PAT03GU_Patan          Chanasma        220 41118129.09.0!
13151613/06/201215/12/2012 0 0 021 0 0211199!
GU_PAT-GU_PAT03-224GU_PAT03GU_Patan          Chanasma        224102118410.00.0!
14161812/06/201209/12/2012 0 0 021 0 0211199!
GU_AMD-GU_AMD04-389GU_AMD04GU_Ahmadabad      Bavla           389111118329.09.0!
23252701/06/201230/11/2012 0 0 021 0 0211199!
GU_BRH-GU_BRH01-167GU_BRH01GU_Bharuch        Bharuch         167131128849.09.0!
14169928/08/201201/03/2013 0 0 021 0 0221111!
GU_PAT-GU_PAT03-309GU_PAT03GU_Patan          Chanasma        309 22118149.09.0!
 6 7 801/08/201205/02/2013 0 0 021 0 0221111!
GU_BRH-GU_BRH01-275GU_BRH01GU_Bharuch        Bharuch         275101821829.09.0!
22  2325/06/201229/12/2012 3 2 321 2 1212199!
GU_BRH-GU_BRH01-284GU_BRH01GU_Bharuch        Bharuch         284121121831.00.0!
22262630/06/201211/01/2013 0 0 021 0 0112199!
GU_BRH-GU_BRH01-294GU_BRH01GU_Bharuch        Bharuch         294 61122829.09.0!
 9 9 906/07/201206/01/2013 0 0 021 0 0222221!
GU_BRH-GU_BRH01-302GU_BRH01GU_Bharuch        Bharuch         302 12822829.09.0!
 6 6 711/07/201208/01/2013 0 0 021 0 0212199!
GU_BRH-GU_BRH02-212GU_BRH02GU_Bharuch        Amod            212 12221829.09.0!
 8 91020/06/201223/12/2012 0 0 021 0 0212199!
GU_BRH-GU_BRH02-267GU_BRH02GU_Bharuch        Amod            267 41122829.09.0!
12121327/07/201210/02/2013 0 0 021 0 0212199!
GU_BRH-GU_BRH02-251GU_BRH02GU_Bharuch        Amod            251131122832.00.0!
16171912/07/201213/01/2013 0 0 021 0 0112199!
GU_BRH-GU_BRH03-220GU_BRH03GU_Bharuch        Hansot          220 82122829.09.0!
14141609/07/201203/02/2013 5 0 521 6 0211199!
GU_BRH-GU_BRH03-261GU_BRH03GU_Bharuch        Hansot          261 31122829.09.0!
10111303/08/201203/02/2013 0 0 021 0 0212199!
GU_BRH-GU_BRH03-269GU_BRH03GU_Bharuch        Hansot          269 61121829.09.0!
15161717/08/201217/02/2013 0 0 021 0 0212199!
GU_BRH-GU_BRH04-154GU_BRH04GU_Bharuch        Valia           154141122832.00.0!
32343827/07/201211/02/2013 2 1 221 3 0112199!
GU_BRH-GU_BRH01-166GU_BRH01GU_Bharuch        Bharuch         166 71122829.09.0!
12131425/07/201227/01/2013 0 0 021 0 0212199!
GU_BAN-GU_BAN03-286GU_BAN03GU_Banaskantha    Deesa           286121118129.09.0!
27283108/06/201210/12/2012 0 0 021 0 0211199!
GU_BAN-GU_BAN03-304GU_BAN03GU_Banaskantha    Deesa           304 72118129.09.0!
17172015/06/201208/12/2012 0 0 021 0 0221111!
GU_BAN-GU_BAN03-342GU_BAN03GU_Banaskantha    Deesa           342 52118129.09.0!
14161911/07/201208/01/2013 0 0 021 0 0211199!
GU_BAN-GU_BAN01-374GU_BAN01GU_Banaskantha    Palanpur        374122118133.00.0!
17201920/06/201219/12/2012 0 0 021 0 0711199!
GU_BAN-GU_BAN01-393GU_BAN01GU_Banaskantha    Palanpur        393132118232.00.0!
25272911/06/201212/11/2012 0 0 021 3 0111199!
GU_BAN-GU_BAN01-407GU_BAN01GU_Banaskantha    Palanpur        407 81118133.00.0!
14151614/06/201205/01/2013 0 0 021 6 0111199!
GU_BAN-GU_BAN01-441GU_BAN01GU_Banaskantha    Palanpur        441 81118129.09.0!
1010  11/07/201215/01/2013 0 0 021 0 0211199!
GU_BAN-GU_BAN01-442GU_BAN01GU_Banaskantha    Palanpur        442102818120.00.0!
20202211/07/201213/01/2013 0 0 021 2 0211199!
GU_BAN-GU_BAN01-461GU_BAN01GU_Banaskantha    Palanpur        461 92618229.09.0!
12131525/07/201227/01/2013 0 0 021 0 0211199!
GU_BAN-GU_BAN01-463GU_BAN01GU_Banaskantha    Palanpur        463102118229.09.0!
21  2430/07/201212/02/2013 0 0 021 0 0211199!
GU_BAN-GU_BAN01-487GU_BAN01GU_Banaskantha    Palanpur        487 82818210.00.0!
15161825/07/201226/01/2013 2 2 221 0 0211199!
GU_BAN-GU_BAN01-563GU_BAN01GU_Banaskantha    Palanpur        563131118210.00.0!
25273015/08/201217/02/2013 0 0 021 0 0211199!
GU_BAN-GU_BAN07-238GU_BAN07GU_Banaskantha    Tharad          238102418129.09.0!
19202329/06/201230/12/2012 0 0 021 0 0211199!
GU_BAN-GU_BAN07-258GU_BAN07GU_Banaskantha    Tharad          258 81118129.09.0!
12131402/07/201230/12/2012 0 0 021 0 0221111!
GU_BAN-GU_BAN04-182GU_BAN04GU_Banaskantha    Dhanera         182122218131.00.0!
20222811/07/201213/01/2013 0 0 021 0 0121111!
GU_-GU_BAN02-245   GU_BAN02GU_Banaskantha    Danta           245102118130.40.0!
19192018/06/201216/12/2012 0 0 021 0 0121111!
GU_BAN-GU_BAN02-263GU_BAN02GU_Banaskantha    Danta           263112118133.00.0!
20212225/06/201230/12/2012 2 0 221 0 0111199!
GU_BAN-GU_BAN02-234GU_BAN02GU_Banaskantha    Danta           234121118131.00.0!
19202111/07/201207/01/2013 0 0 021 0 0121111!
GU_BAN-GU_BAN02-260GU_BAN02GU_Banaskantha    Danta           260102118120.00.0!
1515  08/06/201213/01/201314 21421 0 0221111!
GU_-GU_DNG01-133   GU_DNG01GU_The Dangs      Ahwa            133 81222810.09.0!
12131513/07/201210/01/2013 0 0 021 0 0222121!
GU_-GU_DNG01-134   GU_DNG01GU_The Dangs      Ahwa            134112222810.00.0!
29313416/07/201213/01/2013 0 0 021 0 0222121!
GU_DNG-GU_DNG01-110GU_DNG01GU_The Dangs      Ahwa            110 92122810.00.0!
21212411/06/201209/12/2012 0 0 021 0 0222121!
GU_AMD-GU_AMD04-353GU_AMD04GU_Ahmadabad      Bavla           353 61118229.00.0!
19202223/06/201205/01/2013 0 0 021 0 0221111!
GU_AMD-GU_AMD04-361GU_AMD04GU_Ahmadabad      Bavla           361132118230.50.0!
24252729/06/201223/12/2012 0 0 021 0 0121111!
GU_AMD-GU_AMD04-373GU_AMD04GU_Ahmadabad      Bavla           373101112829.00.0!
20222322/06/201215/01/2013 1 0 121 0 0222121!
GU_KDA-GU_KDA06-255GU_KDA06GU_Kheda          Matar           255 32122829.09.0!
10    20/06/201227/06/201220 02022 0 04121  !
GU_AMD-GU_AMD04-405GU_AMD04GU_Ahmadabad      Bavla           405131112210.00.0!
27283011/06/201216/12/2012 2 2 221 0 0222121!
GU_AMD-GU_AMD04-430GU_AMD04GU_Ahmadabad      Bavla           430111112829.09.0!
18  2413/07/201215/01/2013 0 0 021 1 1222121!
GU_AMD-GU_AMD03-321GU_AMD03GU_Ahmadabad      Viramgam        321 71118129.09.0!
 7 8 911/07/201206/01/2013 0 0 021 0 0221111!
GU_AMD-GU_AMD03-404GU_AMD03GU_Ahmadabad      Viramgam        404 71118129.09.0!
19202117/08/201217/02/2013 0 0 021 0 0221111!
GU_AMD-GU_AMD03-413GU_AMD03GU_Ahmadabad      Viramgam        413132118129.09.0!
35354020/07/201220/01/2013 0 0 021 0 0221111!
GU_AMD-GU_AMD05-214GU_AMD05GU_Ahmadabad      Dhandhuka       214 11218149.09.0!
 8 8 920/06/201224/12/2012 0 0 021 0 0221111!
GU_AMD-GU_AMD05-252GU_AMD05GU_Ahmadabad      Dhandhuka       252141121832.00.0!
36373804/07/201202/01/2013 0 0 021 0 0122121!
GU_AMD-GU_AMD05-260GU_AMD05GU_Ahmadabad      Dhandhuka       260111118233.09.0!
22    30/07/201210/08/201219 01922 0 0311199!
GU_AMD-GU_AMD05-277GU_AMD05GU_Ahmadabad      Dhandhuka       277 21218229.09.0!
10111125/06/201206/01/2013 0 0 021 0 0221111!
GU_AMD-GU_AMD05-278GU_AMD05GU_Ahmadabad      Dhandhuka       278 72118129.09.0!
 6 6 702/07/201230/12/2012 0 0 021 0 0221111!
GU_AMD-GU_AMD05-378GU_AMD05GU_Ahmadabad      Dhandhuka       378132122829.09.0!
32323327/06/201206/01/2013 0 0 021 0 0222121!
GU_-GU_PBD01-345   GU_PBD01GU_Porbandar      PORBANDAR       345121121810.00.0!
23252605/06/201202/12/2012 0 0 021 0 0222121!
GU_-GU_PBD01-359   GU_PBD01GU_Porbandar      PORBANDAR       359142121829.09.0!
 8 8 928/05/201206/12/2012 0 0 021 0 0222121!
GU_PBD-GU_PBD01-367GU_PBD01GU_Porbandar      PORBANDAR       367 31121849.00.0!
10111313/06/201216/12/2012 0 0 021 0 0221111!
GU_-GU_PBD01-369   GU_PBD01GU_Porbandar      PORBANDAR       369 72122810.09.0!
18192013/06/201227/12/2012 2 0 021 3 0222121!
GU_-GU_PBD01-376   GU_PBD01GU_Porbandar      PORBANDAR       376 32122849.09.0!
 9101019/06/201212/01/2013 0 0 021 0 0222121!
GU_-GU_PBD01-423   GU_PBD01GU_Porbandar      PORBANDAR       423 62122810.00.0!
13151601/07/201212/01/2013 0 0 021 0 0222121!
GU_-GU_PBD01-471   GU_PBD01GU_Porbandar      PORBANDAR       471121122830.80.0!
31313713/07/201228/01/2013 4 2 421 0 0122121!
GU_-GU_PBD01-491   GU_PBD01GU_Porbandar      PORBANDAR       491 22121810.09.0!
 8 8  06/08/201206/03/2013 2 0 221 3 0222121!
GU_-GU_PBD01-494   GU_PBD01GU_Porbandar      PORBANDAR       494142121820.00.0!
2525  08/08/201201/03/2013 2 2 221 1 0222121!
GU_PBD-GU_PBD01-422GU_PBD01GU_Porbandar      PORBANDAR       422121122810.09.0!
20232304/07/201206/01/2013 2 0 221 0 0222121!
GU_-GU_RJT09-268   GU_RJT09GU_Rajkot         Upleta          268 82818149.09.0!
28293011/07/201207/01/2013 0 0 021 0 0221111!
GU_-GU_RJT09-267   GU_RJT09GU_Rajkot         Upleta          267 91818129.09.0!
30313209/07/201204/01/2013 0 0 021 0 0221111!
GU_RJT-GU_RJT09-239GU_RJT09GU_Rajkot         Upleta          239 72118149.09.0!
15171804/07/201229/12/2012 0 0 021 0 0221111!
GU_RJT-GU_RJT09-227GU_RJT09GU_Rajkot         Upleta          227 22118249.09.0!
 9101006/06/201202/12/2012 0 0 021 0 0221111!
GU_RJT-GU_RJT07-368GU_RJT07GU_Rajkot         Rajkot_DTC Urba 368 21818149.09.0!
14151613/07/201210/01/2013 0 0 021 0 0221111!
GU_RJT-GU_RJT02-318GU_RJT02GU_Rajkot         PKH_TU          318 51218149.09.0!
13131427/06/201225/12/2012 0 0 021 0 0221111!
GU_KTC-GU_KTC01-253GU_KTC01GU_Kachchh        BHUJ            253112221849.09.0!
26282804/06/201202/12/2012 0 0 021 0 0222121!
GU_RJT-GU_RJT10-230GU_RJT10GU_Rajkot         Kotada Sangani  230 32118129.09.0!
16171804/06/201202/12/2012 0 0 021 0 0221111!
GU_RJT-GU_RJT10-284GU_RJT10GU_Rajkot         Kotada Sangani  284 42118249.09.0!
10121423/07/201220/01/2013 0 0 021 0 0221111!
GU_RJT-GU_RJT04-284GU_RJT04GU_Rajkot         Jetpur          284 21818149.09.0!
 7101018/06/201216/12/2012 0 0 021 0 0221111!
GU_KTC-GU_KTC04-175GU_KTC04GU_Kachchh        ANJAR           175 72121849.09.0!
14141611/06/201209/12/2012 0 0 021 0 0222121!
GU_RJT-GU_RJT04-283GU_RJT04GU_Rajkot         Jetpur          283 31818149.09.0!
13141620/06/201218/12/2012 0 0 021 0 0221111!
GU_RJT-GU_RJT04-423GU_RJT04GU_Rajkot         Jetpur          423 31818249.09.0!
10111301/07/201202/01/2013 0 0 021 0 0221111!
GU_RJT-GU_RJT09-215GU_RJT09GU_Rajkot         Upleta          215 21818149.09.0!
 9101111/06/201216/12/2012 0 0 021 0 0221111!
GU_RJT-GU_RJT09-218GU_RJT09GU_Rajkot         Upleta          218 11818229.09.0!
 3 4 515/06/201216/12/2012 0 0 021 0 0221111!
GU_RJT-GU_RJT02-331GU_RJT02GU_Rajkot         PKH_TU          331 21818129.09.0!
 8 91004/07/201201/01/2013 0 0 021 0 0221111!
GU_RJT-GU_RJT02-405GU_RJT02GU_Rajkot         PKH_TU          405141118229.09.0!
30313207/07/201203/01/2013 0 0 021 3 0221111!
GU_RJT-GU_RJT09-226GU_RJT09GU_Rajkot         Upleta          226 11118249.09.0!
 8 9 906/06/201209/12/2012 0 0 021 0 0221111!
GU_RJT-GU_RJT04-426GU_RJT04GU_Rajkot         Jetpur          426112818249.09.0!
26273024/08/201224/02/2013 0 0 021 0 0221111!
GU_RJT-GU_RJT04-443GU_RJT04GU_Rajkot         Jetpur          443122818249.09.0!
26303429/08/201224/02/2013 0 0 021 0 0221111!
GU_RJT-GU_RJT04-418GU_RJT04GU_Rajkot         Jetpur          418101818149.09.0!
26283029/08/201224/02/2013 0 0 021 0 0221111!
GU_RJT-GU_RJT04-425GU_RJT04GU_Rajkot         Jetpur          425 21818149.09.0!
 7 81003/08/201203/02/2013 0 0 021 0 0221111!
GU_BRH-GU_BRH01-276GU_BRH01GU_Bharuch        Bharuch         276112822829.09.0!
28282806/07/201230/12/2012 0 0 022    222121!
GU_KDA-GU_KDA06-256GU_KDA06GU_Kheda          Matar           256142822820.09.0!
39394001/08/201214/02/2013 0 0 021 0 0222121!
GU_BRH-GU_BRH01-285GU_BRH01GU_Bharuch        Bharuch         285 21822849.09.0!
10111216/07/201213/01/2013 0 0 021 0 0222121!
GU_VDD-GU_VDD01-303GU_VDD01GU_Vadodara       Baroda          303102818229.00.0!
21252708/06/201220/12/2012 5 2 521 0 0221111!
GU_VDD-GU_VDD01-304GU_VDD01GU_Vadodara       Baroda          304132818231.00.0!
26283220/06/201218/12/2012 0 0 021 0 0121111!
GU_VDD-GU_VDD01-322GU_VDD01GU_Vadodara       Baroda          322132118233.00.0!
28293127/06/201230/12/2012 0 0 021 0 0121111!
GU_VDD-GU_VDD01-407GU_VDD01GU_Vadodara       Baroda          407112118229.09.0!
25303006/08/201208/02/2013 0 0 021 0 0221111!
GU_VDD-GU_VDD01-444GU_VDD01GU_Vadodara       Baroda          444122118133.00.0!
27313513/08/201210/03/2013 3 2 321 2 1121111!
GU_VDD-GU_VDD02-268GU_VDD02GU_Vadodara       Padra           268 91118610.00.0!
19202109/06/201209/12/2012 0 0 021 0 0221111!
GU_VDD-GU_VDD02-271GU_VDD02GU_Vadodara       Padra           271 82118129.09.0!
20202305/06/201220/12/2012 2 0 021 0 0221111!
GU_VDD-GU_VDD02-317GU_VDD02GU_Vadodara       Padra           317122118133.00.0!
23242627/06/201230/12/2012 0 0 021 0 0121111!
GU_VDD-GU_VDD02-369GU_VDD02GU_Vadodara       Padra           369 62118129.09.0!
15182416/07/201207/02/2013 3 0 321 2 0221111!
GU_VDD-GU_VDD02-370GU_VDD02GU_Vadodara       Padra           370 71118149.09.0!
16171825/07/201222/01/2013 0 0 021 0 0221111!
GU_VDD-GU_VDD02-425GU_VDD02GU_Vadodara       Padra           425 62118129.09.0!
14141520/07/201220/01/2013 1 0 121 0 0221111!
GU_VDD-GU_VDD02-426GU_VDD02GU_Vadodara       Padra           426142118620.00.0!
24262606/08/201205/02/2013 0 0 021 0 0221111!
GU_VDD-GU_VDD03-325GU_VDD03GU_Vadodara       Savli           325122118131.00.0!
24252801/06/201216/12/2012 0 0 021 1 0121111!
GU_VDD-GU_VDD03-466GU_VDD03GU_Vadodara       Savli           466122118220.00.0!
27272813/08/201203/03/2013 7 0 721 0 0221111!
GU_VDD-GU_VDD03-472GU_VDD03GU_Vadodara       Savli           472141118720.00.0!
32343706/08/201203/02/2013 0 0 021 0 0221111!
GU_CUP-GU_CUP01-132GU_CUP01GU_Chhota Udepur  Chhotaudepur    132 72222810.09.0!
13141601/06/201215/12/2012 3 0 321 0 0222121!
GU_CUP-GU_CUP01-155GU_CUP01GU_Chhota Udepur  Chhotaudepur    155122122820.00.0!
16182018/05/201213/11/2012 0 0 021 0 0211199!
GU_CUP-GU_CUP01-170GU_CUP01GU_Chhota Udepur  Chhotaudepur    170102122820.00.0!
16171929/06/201206/01/2013 2 0 221 0 0222121!
GU_-GU_CUP01-113   GU_CUP01GU_Chhota Udepur  Chhotaudepur    113141121831.00.0!
28303515/06/201216/12/2012 0 0 021 0 0122121!
GU_CUP-GU_CUP03-111GU_CUP03GU_Chhota Udepur  Pavi-Jetpur     111132722833.09.0!
17999917/06/201220/07/2012 0 0 0229999312199!
GU_CUP-GU_CUP04-120GU_CUP04GU_Chhota Udepur  Sankheda        120121122849.00.0!
13151622/06/201223/12/2012 0 0 021 0 0222121!
GU_CUP-GU_CUP04-178GU_CUP04GU_Chhota Udepur  Sankheda        178111122849.00.0!
15171908/07/201206/01/2013 0 0 021 0 0212199!
GU_CUP-GU_CUP02-165GU_CUP02GU_Chhota Udepur  Kavant          165 12222849.09.0!
 6 7 817/07/201213/01/2013 0 0 021 0 0212199!
GU_CUP-GU_CUP01-201GU_CUP01GU_Chhota Udepur  Chhotaudepur    201122221810.00.0!
25262811/07/201213/01/2013 1 0 121 0 0212199!
GU_CUP-GU_CUP03-181GU_CUP03GU_Chhota Udepur  Pavi-Jetpur     181 21222849.09.0!
 7 9  19/08/201224/02/2013 0 0 021 0 0212199!
GU_AMC-GU_AMC05-530GU_AMC05GU_AMC            North           530 22818149.09.0!
 6 6 723/06/201218/12/2012 0 0 021 0 0211199!
GU_AMC-GU_AMC05-531GU_AMC05GU_AMC            North           531 52118210.00.0!
13141525/06/201222/12/2012 0 0 021 0 0211199!
GU_KTC-GU_KTC06-109GU_KTC06GU_Kachchh        RAPAR           109101122833.00.0!
23253029/06/201217/01/201312 11221 3 0112199!
GU_KTC-GU_KTC01-237GU_KTC01GU_Kachchh        BHUJ            237131121849.09.0!
15161602/07/201205/01/2013 0 0 021 0 0222121!
GU_AMC-GU_AMC05-532GU_AMC05GU_AMC            North           532101118129.09.0!
14151609/07/201206/01/2013 0 0 021 0 0221111!
GU_KTC-GU_KTC01-278GU_KTC01GU_Kachchh        BHUJ            278 21822849.09.0!
 9101115/08/201213/02/2013 0 0 021 0 0222121!
GU_KTC-GU_KTC02-95 GU_KTC02GU_Kachchh        NAKHTRANA        95122122833.00.0!
23242622/08/201224/02/2013 0 0 021 0 0122121!
GU_AMC-GU_AMC05-533GU_AMC05GU_AMC            North           533 22118129.09.0!
10101208/06/201213/12/2012 0 0 021 0 0221111!
GU_KTC-GU_KTC04-181GU_KTC04GU_Kachchh        ANJAR           181 21121849.09.0!
 7 7 811/06/201209/12/2012 0 0 021 0 0222121!
GU_KTC-GU_KTC07-102GU_KTC07GU_Kachchh        GANDHIDHAM      102142821810.00.0!
34363601/06/201211/12/2012 0 0 021 0 0222121!
GU_-GU_MSN01-232   GU_MSN01GU_Mahesana       Mahesana DTC    232 92118129.09.0!
18192120/06/201218/12/2012 0 0 021 0 0211199!
GU_-GU_MSN01-260   GU_MSN01GU_Mahesana       Mahesana DTC    260102118229.09.0!
20212413/06/201216/12/201220212421 0 0211199!
GU_-GU_MSN01-268   GU_MSN01GU_Mahesana       Mahesana DTC    268112118229.09.0!
25282913/06/201211/12/2012 0 0 021 0 0211199!
GU_-GU_MSN01-317   GU_MSN01GU_Mahesana       Mahesana DTC    317 12118229.09.0!
 7 8 927/07/201224/01/2013 0 0 021 0 0211199!
GU_MSN-GU_MSN01-354GU_MSN01GU_Mahesana       Mahesana DTC    354 62118149.09.0!
10141520/07/201217/01/2013 0 0 021 0 0211199!
GU_MSN-GU_MSN01-351GU_MSN01GU_Mahesana       Mahesana DTC    351 72118329.09.0!
16192020/08/201216/02/2013 0 0 021 0 0211199!
GU_MSN-GU_MSN01-362GU_MSN01GU_Mahesana       Mahesana DTC    362102118149.09.0!
20222622/08/201219/02/2013 0 0 021 0 0211199!
GU_MSN-GU_MSN03-225GU_MSN03GU_Mahesana       Kheralu         225122118129.09.0!
25252711/06/201209/12/2012 0 0 021 0 0211199!
GU_MSN-GU_MSN03-262GU_MSN03GU_Mahesana       Kheralu         262122818120.09.0!
22242718/07/201215/01/2013 0 0 021 0 0211199!
GU_MSN-GU_MSN03-263GU_MSN03GU_Mahesana       Kheralu         263 82818132.00.0!
13151818/07/201203/02/2013 0 0 021 0 0111199!
GU_MSN-GU_MSN02-226GU_MSN02GU_Mahesana       Visnagar        226122118231.02.0!
22222406/06/201209/01/2013 0 0 011 0 0111199!
GU_MSN-GU_MSN02-325GU_MSN02GU_Mahesana       Visnagar        325132118229.09.0!
24249902/07/201230/08/2012 0 0 0229999311199!
GU_MSN-GU_MSN02-307GU_MSN02GU_Mahesana       Visnagar        307 72118429.09.0!
14151605/07/201214/01/2013 5 0 521 0 0211199!
GU_MSN-GU_MSN02-317GU_MSN02GU_Mahesana       Visnagar        317112118110.00.0!
31313201/08/201203/02/2013 0 0 021 0 0211199!
GU_GNR-GU_GNR03-327GU_GNR03GU_Gandhinagar    Mansa           327 11118249.09.0!
 8 81013/07/201213/01/2013 0 0 021 0 0211199!
GU_GNR-GU_GNR03-349GU_GNR03GU_Gandhinagar    Mansa           349111818210.00.0!
18192213/08/201210/02/2013 0 0 021 0 0211199!
GU_GNR-GU_GNR01-325GU_GNR01GU_Gandhinagar    DTC Gandhinagar 325 91812829.09.0!
15161718/07/201220/01/2013 0 0 021 0 0212199!
GU_GNR-GU_GNR03-321GU_GNR03GU_Gandhinagar    Mansa           321122818229.09.0!
27282827/07/201220/01/2013 0 0 021 0 0211199!
GU_GNR-GU_GNR01-357GU_GNR01GU_Gandhinagar    DTC Gandhinagar 357 71118249.09.0!
17191927/08/201224/02/2013 0 0 021 0 0211199!
GU_GNR-GU_GNR03-316GU_GNR03GU_Gandhinagar    Mansa           316122818210.00.0!
28293016/07/201213/01/2013 0 0 021 0 0211199!
GU_GNR-GU_GNR02-334GU_GNR02GU_Gandhinagar    Dahegam         334101118229.09.0!
22242703/08/201217/02/2013 0 0 021 3 1221111!
GU_-GU_AND03-372   GU_AND03GU_Anand          Sarsa           372 41722829.09.0!
13141518/06/201217/12/2012 0 0 021 0 0222121!
GU_AND-GU_AND03-394GU_AND03GU_Anand          Sarsa           394122122820.00.0!
22252611/06/201217/12/2012 1 0 121 0 0222121!
GU_AND-GU_AND03-418GU_AND03GU_Anand          Sarsa           418 51122849.09.0!
10111304/07/201212/01/2013 2 0 221 0 0222121!
GU_AND-GU_AND03-425GU_AND03GU_Anand          Sarsa           425 42122829.09.0!
13151718/07/201216/01/2013 1 0 121 0 0222121!
GU_AND-GU_AND04-353GU_AND04GU_Anand          Khambhat        353 62821829.09.0!
12141604/06/201202/12/2012 0 0 021 0 0222121!
GU_AND-GU_AND04-360GU_AND04GU_Anand          Khambhat        360 82122829.09.0!
18202109/06/201209/12/2012 0 0 021 0 0222121!
GU_AND-GU_AND04-362GU_AND04GU_Anand          Khambhat        362 41122849.09.0!
 9101115/06/201216/12/2012 0 0 021 0 0222121!
GU_AND-GU_AND04-367GU_AND04GU_Anand          Khambhat        367142822810.00.0!
25283015/06/201216/12/2012 0 0 021 0 0222121!
GU_AND-GU_AND04-371GU_AND04GU_Anand          Khambhat        371 81122849.09.0!
12131420/06/201218/12/2012 0 0 021 0 0222121!
GU_AND-GU_AND04-376GU_AND04GU_Anand          Khambhat        376131122810.00.0!
32323418/06/201216/12/2012 0 0 021 0 0222121!
GU_AND-GU_AND04-388GU_AND04GU_Anand          Khambhat        388 61821829.09.0!
15161822/06/201223/12/2012 0 0 021 0 0222121!
GU_AND-GU_AND04-416GU_AND04GU_Anand          Khambhat        416132722831.09.0!
20219919/08/201226/08/2012 2 0 2929999312199!
GU_AND-GU_AND04-432GU_AND04GU_Anand          Khambhat        432141721832.00.0!
26283004/07/201227/01/2013 1 0 121 0 0122121!
GU_AND-GU_AND04-455GU_AND04GU_Anand          Khambhat        455122721829.09.0!
39404011/07/201212/01/2013 0 0 021 0 0222121!
GU_AND-GU_AND04-533GU_AND04GU_Anand          Khambhat        533132222810.00.0!
24252731/08/201203/03/2013 0 0 021 0 0222121!
GU_AND-GU_AND01-493GU_AND01GU_Anand          Petlad          493 61121829.09.0!
10101123/07/201220/01/2013 0 0 021 0 0222121!
GU_AND-GU_AND01-507GU_AND01GU_Anand          Petlad          507 11122849.09.0!
 6 71027/07/201227/01/2013 0 0 021 0 0222121!
GU_AND-GU_AND01-558GU_AND01GU_Anand          Petlad          558121122833.00.0!
20212617/08/201214/02/2013 0 0 021 0 0122121!
GU_AND-GU_AND01-548GU_AND01GU_Anand          Petlad          548 42122829.09.0!
14141508/08/201220/02/2013 0 0 021 0 0222121!
GU_AND-GU_AND01-462GU_AND01GU_Anand          Petlad          462131122849.09.0!
 7 81002/07/201227/12/2012 0 0 021 0 0222121!
GU_AND-GU_AND05-424GU_AND05GU_Anand          Anklav          424 51122829.09.0!
12131620/07/201227/01/2013 3 0 321 0 0222121!
GU_AND-GU_AND03-355GU_AND03GU_Anand          Sarsa           355 62822829.09.0!
15151911/06/201209/12/2012 0 0 021 0 0222121!
GU_AND-GU_AND05-433GU_AND05GU_Anand          Anklav          433142122810.00.0!
29303325/06/201206/01/2013 0 0 021 3 0222121!
GU_VDC-GU_VDC01-279GU_VDC01GU_VMC            Jubilibaugh     279 82821849.09.0!
20212215/06/201213/12/2012 0 0 021 0 0212199!
GU_VDC-GU_VDC01-278GU_VDC01GU_VMC            Jubilibaugh     278 41821849.09.0!
13141615/06/201213/12/2012 0 0 021 0 0212199!
GU_VDC-GU_VDC01-288GU_VDC01GU_VMC            Jubilibaugh     288 81222829.09.0!
18182006/06/201204/12/2012 0 0 021 0 0212199!
GU_VDC-GU_VDC01-298GU_VDC01GU_VMC            Jubilibaugh     298101821849.09.0!
18202312/06/201210/12/2012 0 0 021 0 0212199!
GU_VDC-GU_VDC01-299GU_VDC01GU_VMC            Jubilibaugh     299 21821829.09.0!
 6 8 912/06/201210/12/2012 0 0 021 0 0212199!
GU_VDC-GU_VDC01-334GU_VDC01GU_VMC            Jubilibaugh     334 51821849.09.0!
14151502/07/201230/12/2012 0 0 021 0 0212199!
GU_VDC-GU_VDC01-341GU_VDC01GU_VMC            Jubilibaugh     341131821829.09.0!
32343920/07/201217/01/2013 0 0 021 0 0212199!
GU_VDC-GU_VDC01-381GU_VDC01GU_VMC            Jubilibaugh     381 41821849.09.0!
10111206/08/201203/02/2013 0 0 021 0 0212199!
GU_VDC-GU_VDC01-382GU_VDC01GU_VMC            Jubilibaugh     382 62821849.09.0!
19202206/08/201203/02/2013 0 0 021 0 0212199!
GU_VDC-GU_VDC02-281GU_VDC02GU_VMC            Gotri           281 81821829.09.0!
19202217/05/201219/11/2012 0 0 021 0 0212199!
GU_VDC-GU_VDC02-324GU_VDC02GU_VMC            Gotri           324122821829.09.0!
40999904/06/201226/07/2012 0 0 02118 0412199!
GU_VDC-GU_VDC02-349GU_VDC02GU_VMC            Gotri           349 51821829.09.0!
12131414/07/201216/01/2013 0 0 021 0 0212199!
GU_-GU_VDC02-351   GU_VDC02GU_VMC            Gotri           351 31821829.09.0!
10111118/07/201220/01/2013 0 0 021 0 0212199!
GU_VDC-GU_VDC02-362GU_VDC02GU_VMC            Gotri           362121821831.09.0!
25262711/07/201207/02/2013 8 2 822 4 2212199!
GU_VDC-GU_VDC02-363GU_VDC02GU_VMC            Gotri           363111821829.09.0!
19212225/07/201229/01/2013 0 0 021 2 2212199!
GU_VDC-GU_VDC02-403GU_VDC02GU_VMC            Gotri           403 81821829.09.0!
22242513/08/201212/02/2013 0 0 021 0 0212199!
GU_VDC-GU_VDC02-429GU_VDC02GU_VMC            Gotri           429142821831.00.0!
3233  29/08/201224/02/2013 0 0 021 0 0212199!
GU_VDC-GU_VDC02-433GU_VDC02GU_VMC            Gotri           433 72821829.09.0!
10111627/08/201224/02/2013 0 0 021 0 0212199!
GU_VDC-GU_VDC02-406GU_VDC02GU_VMC            Gotri           406122821831.00.0!
22239927/08/201228/03/201322 82221 0 0212199!
GU_VDC-GU_VDC02-422GU_VDC02GU_VMC            Gotri           422131821829.09.0!
25279931/08/201207/03/2013 0 0 011 0 0212199!
GU_VDC-GU_VDC02-423GU_VDC02GU_VMC            Gotri           423111821829.09.0!
17192027/08/201213/03/2013 1 0 121 0 0212199!
GU_VDC-GU_VDC03-417GU_VDC03GU_VMC            Bavchawad       417132821829.09.0!
40444425/06/201228/12/2012 2 0 021 1 0222121!
GU_VDC-GU_VDC03-449GU_VDC03GU_VMC            Bavchawad       449 52822820.09.0!
10101010/07/201207/01/2013 0 0 021 0 0212199!
GU_VDC-GU_VDC03-453GU_VDC03GU_VMC            Bavchawad       453 91821829.09.0!
22232321/07/201219/01/2013 0 0 021 0 0212199!
GU_VDC-GU_VDC03-463GU_VDC03GU_VMC            Bavchawad       463102821829.09.0!
10109906/07/201207/09/2012 0 0 02217 0412199!
GU_VDC-GU_VDC03-472GU_VDC03GU_VMC            Bavchawad       472 91821810.00.0!
20222417/07/201214/01/2013 0 0 021 0 0212199!
GU_VDC-GU_VDC03-483GU_VDC03GU_VMC            Bavchawad       483 71821829.09.0!
10999916/07/201206/08/2012 0 0 0929999312199!
GU_VDC-GU_VDC03-488GU_VDC03GU_VMC            Bavchawad       488112821829.09.0!
39394230/07/201227/01/2013 0 0 021 0 0212199!
GU_VDC-GU_VDC03-504GU_VDC03GU_VMC            Bavchawad       504142821810.09.0!
26273112/07/201209/01/2013 0 0 021 0 0212199!
GU_VDC-GU_VDC03-540GU_VDC03GU_VMC            Bavchawad       540101821829.09.0!
18202022/08/201220/02/2013 0 0 021 0 0212199!
GU_VDC-GU_VDC03-528GU_VDC03GU_VMC            Bavchawad       528142121829.09.0!
35353714/08/201212/02/2013 0 0 021 0 0212199!
GU_VDC-GU_VDC03-522GU_VDC03GU_VMC            Bavchawad       522122122829.09.0!
33333307/08/201205/02/2013 0 0 021 0 0212199!
GU_VDC-GU_VDC03-521GU_VDC03GU_VMC            Bavchawad       521 81821829.09.0!
16161602/08/201228/02/2013 0 0 021 0 0212199!
GU_VDC-GU_VDC03-366GU_VDC03GU_VMC            Bavchawad       366102821849.09.0!
13151506/06/201217/12/2012 1 1 121 0 0212199!
GU_VDC-GU_VDC03-401GU_VDC03GU_VMC            Bavchawad       401 41821849.09.0!
14151525/06/201223/12/2012 0 0 021 0 0212199!
GU_VDC-GU_VDC03-411GU_VDC03GU_VMC            Bavchawad       411 31821849.09.0!
10101020/06/201214/01/2013 0 0 021 0 0212199!
GU_AML-GU_AML01-209GU_AML01GU_Amreli         Amreli_DTC      209 71821829.09.0!
20999916/05/201211/06/2012 0 0 0229999512999!
GU_AML-GU_AML01-228GU_AML01GU_Amreli         Amreli_DTC      228121122831.00.0!
25242411/06/201209/12/2012 0 0 022 0 0112199!
GU_AML-GU_AML01-229GU_AML01GU_Amreli         Amreli_DTC      229 12122849.09.0!
 3 4 413/06/201212/12/2012 0 0 021 0 0212199!
GU_AML-GU_AML01-236GU_AML01GU_Amreli         Amreli_DTC      236122122830.80.0!
32343515/06/201214/12/2012 0 0 021 0 0112199!
GU_AML-GU_AML01-241GU_AML01GU_Amreli         Amreli_DTC      241132821820.09.0!
34353829/06/201227/12/2012 0 0 021 0 0212199!
GU_AML-GU_AML01-237GU_AML01GU_Amreli         Amreli_DTC      237 61122810.09.0!
15151804/07/201206/01/2013 0 0 021 0 0212199!
GU_AML-GU_AML01-268GU_AML01GU_Amreli         Amreli_DTC      268 31122849.09.0!
10 9 904/07/201206/01/2013 0 0 022 0 0212199!
GU_AML-GU_AML01-308GU_AML01GU_Amreli         Amreli_DTC      308 71122820.00.0!
18182016/07/201213/01/2013 0 0 021    212199!
GU_AML-GU_AML01-264GU_AML01GU_Amreli         Amreli_DTC      264 42121829.09.0!
 9 91025/06/201222/12/2012 0 0 021 0 0212199!
GU_AML-GU_AML03-164GU_AML03GU_Amreli         Babra           164111821829.00.0!
12141431/05/201203/12/2012 0 0 021 0 0212199!
GU_AML-GU_AML03-204GU_AML03GU_Amreli         Babra           204111122829.09.0!
21222002/07/201206/01/2013 2 0 222 0 0212199!
GU_AML-GU_AML02-160GU_AML02GU_Amreli         Rajula          160 62122829.09.0!
16  2025/06/201230/12/2012 0 0 021 0 0212199!
GU_AML-GU_AML02-162GU_AML02GU_Amreli         Rajula          162 92821829.09.0!
16  1804/06/201201/12/2012 0 0 021 0 0212199!
GU_AML-GU_AML02-182GU_AML02GU_Amreli         Rajula          182141121829.00.0!
26272711/07/201207/01/2013 0 0 021 0 0212199!
GU_AML-GU_AML02-176GU_AML02GU_Amreli         Rajula          176 51821829.09.0!
11  1020/06/201213/01/2013 5 0 522 0 0212199!
GU_AML-GU_AML04-136GU_AML04GU_Amreli         Savarkundla     136142122829.09.0!
22999930/05/201230/07/2012 0 0 02218 4412199!
GU_NVS-GU_NVS04-132GU_NVS04GU_Navsari        Vansda          132 21122810.00.0!
29303301/06/201216/12/2012 5 2 521 0 0212199!
GU_NVS-GU_NVS02-148GU_NVS02GU_Navsari        Gandevi         148122122833.00.2!
29293201/06/201201/01/2013 2 0 212 0 0122121!
GU_NVS-GU_NVS01-335GU_NVS01GU_Navsari        Navsari         335102821833.00.0!
26263404/06/201202/12/2012 0 0 021 0 0122121!
GU_NVS-GU_NVS04-133GU_NVS04GU_Navsari        Vansda          133112122810.00.0!
24262908/06/201209/12/2012 0 0 021 0 0222121!
GU_NVS-GU_NVS01-353GU_NVS01GU_Navsari        Navsari         353101122810.00.0!
15161915/06/201216/12/2012 0 0 011 0 0222121!
GU_NVS-GU_NVS01-348GU_NVS01GU_Navsari        Navsari         348102822829.09.0!
28303115/06/201213/12/2012 0 0 021 0 0222221!
GU_NVS-GU_NVS04-141GU_NVS04GU_Navsari        Vansda          141 72122829.09.0!
14161815/06/201218/12/2012 2 0 221 0 0222121!
GU_NVS-GU_NVS03-179GU_NVS03GU_Navsari        Chikhli         179111122830.50.0!
18192029/06/201229/12/2012 1 0 121 0 0122121!
GU_NVS-GU_NVS04-163GU_NVS04GU_Navsari        Vansda          163101122810.00.0!
12141603/07/201230/12/2012 0 0 021 0 0222121!
GU_NVS-GU_NVS01-414GU_NVS01GU_Navsari        Navsari         414 52822829.09.0!
14151711/07/201213/01/2013 3 0 321 0 0222121!
GU_NVS-GU_NVS04-157GU_NVS04GU_Navsari        Vansda          157142121829.00.0!
39414411/07/201213/01/2013 0 0 021 0 0222121!
GU_NVS-GU_NVS01-419GU_NVS01GU_Navsari        Navsari         419112821849.09.0!
20232513/07/201213/01/2013 0 0 021 0 0222121!
GU_NVS-GU_NVS01-438GU_NVS01GU_Navsari        Navsari         438102821829.09.0!
20222530/07/201227/01/2013 0 0 021 0 0222121!
GU_NVS-GU_NVS02-212GU_NVS02GU_Navsari        Gandevi         212122122829.09.0!
28313330/07/201227/01/2013 0 0 021 0 0222121!
GU_NVS-GU_NVS01-477GU_NVS01GU_Navsari        Navsari         477 62822829.09.0!
12151803/08/201210/02/2013 0 0 021 0 0222121!
GU_NVS-GU_NVS04-198GU_NVS04GU_Navsari        Vansda          198 82121820.00.0!
17182106/08/201203/02/2013 0 0 021 0 0222121!
GU_NVS-GU_NVS01-489GU_NVS01GU_Navsari        Navsari         489101822829.09.0!
24262817/08/201220/02/2013 0 0 021 0 0212199!
GU_NVS-GU_NVS01-502GU_NVS01GU_Navsari        Navsari         502 91822829.09.0!
20202127/08/201227/02/2013 0 0 021 0 0212199!
GU_BVN-GU_BVN01-368GU_BVN01GU_Bhavnagar      BVN Urban       368101122829.09.0!
21212308/06/201206/12/2012 0 0 021 0 0212199!
GU_BVN-GU_BVN01-435GU_BVN01GU_Bhavnagar      BVN Urban       435 71122820.09.0!
14162020/07/201217/01/2013 0 0 021 0 0212199!
GU_BVN-GU_BVN01-373GU_BVN01GU_Bhavnagar      BVN Urban       373 22221829.09.0!
 6 81025/07/201228/01/2013 0 0 021 0 0212199!
GU_BVN-GU_BVN01-496GU_BVN01GU_Bhavnagar      BVN Urban       496141122820.09.0!
30313510/08/201210/02/2013 0 0 021 0 0212199!
GU_BVN-GU_BVN01-495GU_BVN01GU_Bhavnagar      BVN Urban       495112122820.09.0!
16182103/08/201210/02/2013 0 0 021 0 0212199!
GU_BVN-GU_BVN01-502GU_BVN01GU_Bhavnagar      BVN Urban       502 42122829.09.0!
10111208/08/201206/02/2013 0 0 021 0 0212199!
GU_BVN-GU_BVN01-526GU_BVN01GU_Bhavnagar      BVN Urban       526 92121810.00.0!
19199924/08/201215/03/201312 31221 0 0212199!
GU_BVN-GU_BVN04-250GU_BVN04GU_Bhavnagar      Palitan         250 92122829.09.0!
14161713/06/201211/12/2012 0 0 021 0 0211199!
GU_BVN-GU_BVN04-260GU_BVN04GU_Bhavnagar      Palitan         260 52122831.00.0!
10141606/06/201209/12/2012 0 0 021 0 0212199!
GU_BVN-GU_BVN04-265GU_BVN04GU_Bhavnagar      Palitan         265 92821829.09.0!
14161801/06/201230/11/2012 0 0 021 0 0212199!
GU_-GU_BVN04-278   GU_BVN04GU_Bhavnagar      Palitan         278112822829.09.0!
14171825/06/201223/12/2012 0 0 021 0 0211199!
GU_BVN-GU_BVN04-278GU_BVN04GU_Bhavnagar      Palitan         278112822829.09.0!
14171825/06/201223/12/2012 0 0 021 0 0212199!
GU_BVN-GU_BVN04-315GU_BVN04GU_Bhavnagar      Palitan         315132122833.00.0!
35363723/07/201227/01/2013 0 0 021 0 0112199!
GU_BVN-GU_BVN04-338GU_BVN04GU_Bhavnagar      Palitan         338142821829.09.0!
26313418/07/201215/01/2013 0 0 021 0 0212199!
GU_BVN-GU_BVN04-322GU_BVN04GU_Bhavnagar      Palitan         322 42822829.09.0!
 9121327/06/201225/12/2012 0 0 021 0 0212199!
GU_BVN-GU_BVN03-270GU_BVN03GU_Bhavnagar      Botad           270 31122829.09.0!
 7  1004/07/201201/02/2013 3   321 3 0212199!
GU_BVN-GU_BVN03-230GU_BVN03GU_Bhavnagar      Botad           230 91121829.09.0!
15999911/06/201223/07/2012 0 0 02118 2412199!
GU_BVN-GU_BVN05-35 GU_BVN05GU_Bhavnagar      Talaja           35 32122829.09.0!
 8 9 906/07/201206/01/2013 0 0 021 0 0212199!
GU_BVN-GU_BVN04-284GU_BVN04GU_Bhavnagar      Palitan         284 41122829.09.0!
14161729/06/201227/12/2012 0 0 021 0 0212199!
GU_BVN-GU_BVN05-363GU_BVN05GU_Bhavnagar      Talaja          363 72121829.09.0!
27282929/07/201203/02/2013 0 0 021 0 0212199!
GU_PML-GU_PML07-177GU_PML07GU_Panch Mahals   Kadana          177121118149.00.0!
20242604/06/201202/12/2012 0 0 021 0 0211199!
GU_PML-GU_PML07-178GU_PML07GU_Panch Mahals   Kadana          178 42118129.09.0!
12141904/06/201202/12/2012 0 0 021 0 0211199!
GU_PML-GU_PML04-135GU_PML04GU_Panch Mahals   Santrampur      135101718133.00.0!
15202206/06/201209/12/2012 0 0 021 0 0111199!
GU_PML-GU_PML01-382GU_PML01GU_Panch Mahals   Godhra          382 92818149.09.0!
23242608/06/201206/12/2012 0 0 021 0 0211199!
GU_PML-GU_PML01-417GU_PML01GU_Panch Mahals   Godhra          417 61818149.09.0!
15181918/06/201216/12/2012 0 0 021 0 0211199!
GU_PML-GU_PML01-424GU_PML01GU_Panch Mahals   Godhra          424111818229.09.0!
21242622/06/201223/12/2012 0 0 021 0 0211199!
GU_PML-GU_PML01-407GU_PML01GU_Panch Mahals   Godhra          407 71118733.00.0!
20219922/06/201212/10/2012 0 0 021 3 2311199!
GU_PML-GU_PML01-399GU_PML01GU_Panch Mahals   Godhra          399 82218149.09.0!
13151725/06/201223/12/2012 0 0 021 0 0211199!
GU_PML-GU_PML02-420GU_PML02GU_Panch Mahals   Halol           420121118733.00.0!
22242426/06/201227/12/2012 0 0 02112 2111199!
GU_PML-GU_PML02-460GU_PML02GU_Panch Mahals   Halol           460 91118232.00.0!
18202227/06/201230/12/2012 0 0 021 0 0111199!
GU_PML-GU_PML07-213GU_PML07GU_Panch Mahals   Kadana          213 22118129.09.0!
 6 7 702/07/201230/12/2012 0 0 021 0 0211199!
GU_-GU_PML01-423   GU_PML01GU_Panch Mahals   Godhra          423121118210.09.0!
31323602/07/201206/01/2013 4 2 421 0 0211199!
GU_PML-GU_PML04-166GU_PML04GU_Panch Mahals   Santrampur      166112118630.40.0!
21253003/07/201230/12/2012 0 0 021 0 0111199!
GU_PML-GU_PML01-443GU_PML01GU_Panch Mahals   Godhra          443 21818229.09.0!
 7 7 903/07/201230/12/2012 0 0 021 0 0211199!
GU_PML-GU_PML02-424GU_PML02GU_Panch Mahals   Halol           424 21118229.09.0!
 8 91004/07/201202/01/2013 0 0 021 0 0211199!
GU_PML-GU_PML06-171GU_PML06GU_Panch Mahals   Ghoghamba       171 92118233.00.0!
21262807/07/201206/01/2013 0 0 021 0 0111199!
GU_PML-GU_PML01-457GU_PML01GU_Panch Mahals   Godhra          457131818129.09.0!
33343511/07/201213/01/2013 0 0 021 0 0211199!
GU_PML-GU_PML01-458GU_PML01GU_Panch Mahals   Godhra          458 11818149.09.0!
 6 7 918/07/201222/01/2013 0 0 021 0 0211199!
GU_PML-GU_PML05-229GU_PML05GU_Panch Mahals   Mora            229142118132.00.0!
31323206/07/201226/01/2013 0 0 021 0 0711199!
GU_PML-GU_PML01-488GU_PML01GU_Panch Mahals   Godhra          488141818131.00.0!
24262801/08/201217/02/2013 0 0 021 0 0111199!
GU_PML-GU_PML04-195GU_PML04GU_Panch Mahals   Santrampur      195132118131.00.0!
20252906/08/201203/02/2013 0 0 021 0 0111199!
GU_PML-GU_PML02-562GU_PML02GU_Panch Mahals   Halol           562141118229.00.0!
34353612/07/201208/01/2013 0 0 021 0 0211199!
GU_PML-GU_PML02-560GU_PML02GU_Panch Mahals   Halol           560 71118249.09.0!
14161727/07/201224/01/2013 0 0 021 0 0211199!
GU_PML-GU_PML02-489GU_PML02GU_Panch Mahals   Halol           489142118129.09.0!
26282910/07/201206/01/2013 0 0 021 0 0211199!
GU_PML-GU_PML02-505GU_PML02GU_Panch Mahals   Halol           505121118229.09.0!
22242525/07/201227/01/2013 0 0 021 0 0211199!
GU_SRN-GU_SRN03-157GU_SRN03GU_Surendranagar  Dhrangdhra      157 42122829.09.0!
1314  11/06/201209/12/2012 0 0 021 0 0212199!
GU_SRN-GU_SRN03-165GU_SRN03GU_Surendranagar  Dhrangdhra      165 22122849.09.0!
 8 9 928/06/201229/12/2012 0 0 021 0 0212199!
GU_SRN-GU_SRN03-171GU_SRN03GU_Surendranagar  Dhrangdhra      171 71122829.09.0!
1818  02/07/201228/12/2012 0 0 021 0 0212199!
GU_SRN-GU_SRN03-246GU_SRN03GU_Surendranagar  Dhrangdhra      246 21121829.09.0!
 8 9 902/07/201228/12/2012 0 0 021 0 0212199!
GU_SRN-GU_SRN05-218GU_SRN05GU_Surendranagar  Muli            218 22122829.09.0!
 8999901/06/201226/06/201213 11392 0 0412199!
GU_SRN-GU_SRN05-242GU_SRN05GU_Surendranagar  Muli            242 21122829.09.0!
 6 8  20/06/201217/12/2012 0 0 021 0 0212199!
GU_SRN-GU_SRN05-274GU_SRN05GU_Surendranagar  Muli            274131121810.00.0!
24252823/07/201227/01/2013 0 0 021 0 0212199!
GU_JUN-GU_JUN07-236GU_JUN07GU_Junagadh       Junagadh_Urban  236 81822849.09.0!
19212102/06/201227/11/2012 0 0 021 0 0222121!
GU_JUN-GU_JUN07-256GU_JUN07GU_Junagadh       Junagadh_Urban  256 21822849.09.0!
 9999925/06/201229/06/201222 122929999412199!
GU_JUN-GU_JUN07-273GU_JUN07GU_Junagadh       Junagadh_Urban  273 22822829.09.0!
 8999906/07/201207/09/201211 411229999312199!
GU_JUN-GU_JUN07-320GU_JUN07GU_Junagadh       Junagadh_Urban  320 91822849.09.0!
16191917/08/201217/02/2013 0 0 021 0 0212199!
GU_JUN-GU_JUN08-240GU_JUN08GU_Junagadh       Junagadh_Rural  240 22122829.09.0!
 4 5 727/07/201227/01/2013 0 0 021 1 0212199!
GU_JUN-GU_JUN08-248GU_JUN08GU_Junagadh       Junagadh_Rural  248101121829.09.0!
17199925/07/201222/02/2013 2 0 221 2 0212199!
GU_JUN-GU_JUN08-256GU_JUN08GU_Junagadh       Junagadh_Rural  256142121820.00.0!
35363620/07/201217/01/2013 0 0 021 0 0212199!
GU_JUN-GU_JUN08-272GU_JUN08GU_Junagadh       Junagadh_Rural  272 32121849.09.0!
12131613/08/201210/02/2013 0 0 021 0 0212199!
GU_JUN-GU_JUN03-227GU_JUN03GU_Junagadh       Keshod          227101122832.09.0!
28219916/07/201227/07/2012 0 0 0229999512199!
GU_JUN-GU_JUN03-248GU_JUN03GU_Junagadh       Keshod          248 91121849.09.0!
24999913/06/201223/06/201218 018929999412199!
GU_JUN-GU_JUN03-253GU_JUN03GU_Junagadh       Keshod          253 51122831.09.0!
 8999913/07/201202/08/2012 2 1 2229999312199!
GU_JUN-GU_JUN03-270GU_JUN03GU_Junagadh       Keshod          270 92121849.09.0!
20212215/07/201222/01/2013 0 0 021 0 0212199!
GU_JUN-GU_JUN03-300GU_JUN03GU_Junagadh       Keshod          300 42122829.09.0!
13    03/08/201217/02/2013 0 0 021 0 0212199!
GU_JUN-GU_JUN04-238GU_JUN04GU_Junagadh       Veraval         238132821831.00.0!
32333528/06/201230/12/2012 0 0 021 0 0112199!
GU_JUN-GU_JUN04-244GU_JUN04GU_Junagadh       Veraval         244122122829.09.0!
35363825/06/201223/12/2012 0 0 021 0 0212199!
GU_JUN-GU_JUN04-247GU_JUN04GU_Junagadh       Veraval         247 51122829.09.0!
15151601/06/201202/12/2012 0 0 021 0 0212199!
GU_JUN-GU_JUN04-253GU_JUN04GU_Junagadh       Veraval         253132622833.00.0!
29303230/06/201213/01/2013 0 0 021 0 0112199!
GU_JUN-GU_JUN04-312GU_JUN04GU_Junagadh       Veraval         312 41822829.09.0!
11121401/08/201203/02/2013 0 0 021 0 0212199!
GU_JUN-GU_JUN09-189GU_JUN09GU_Junagadh       Kodinar         189 82122831.00.0!
14151711/06/201209/12/2012 0 0 021 0 0122121!
GU_JUN-GU_JUN09-201GU_JUN09GU_Junagadh       Kodinar         201 51122829.09.0!
12131420/08/201217/02/2013 0 0 021 0 0222121!
GU_JUN-GU_JUN09-223GU_JUN09GU_Junagadh       Kodinar         223 32121829.09.0!
 8101208/06/201209/12/2012 0 0 021 0 0222121!
GU_JUN-GU_JUN08-215GU_JUN08GU_Junagadh       Junagadh_Rural  215 82122829.09.0!
20202213/06/201205/12/2012 0 0 021 0 0212199!
GU_JUN-GU_JUN09-225GU_JUN09GU_Junagadh       Kodinar         225131122832.00.0!
25273002/06/201220/12/2012 3 0 321 0 0122121!
GU_JUN-GU_JUN09-255GU_JUN09GU_Junagadh       Kodinar         255131122829.09.0!
27293025/07/201220/01/2013 0 0 021 0 0222121!
GU_JUN-GU_JUN05-192GU_JUN05GU_Junagadh       Una             192 12122829.09.0!
 6 7 722/06/201223/12/2012 0 0 021 0 0212199!
GU_JUN-GU_JUN05-201GU_JUN05GU_Junagadh       Una             201111121829.09.0!
 6 7 713/06/201216/12/2012 0 0 021 0 0212199!
GU_JUN-GU_JUN05-204GU_JUN05GU_Junagadh       Una             204 31122829.09.0!
12131509/07/201203/02/2013 0 0 021 0 0212199!
GU_JUN-GU_JUN05-220GU_JUN05GU_Junagadh       Una             220101122829.09.0!
28282901/06/201202/12/2012 0 0 021 0 0212199!
GU_JUN-GU_JUN04-210GU_JUN04GU_Junagadh       Veraval         210 52821829.09.0!
12131404/06/201230/11/2012 0 0 021 0 0212199!
GU_VLD-GU_VLD04-145GU_VLD04GU_Valsad         Bhilad          145 11122829.09.0!
10101314/05/201211/11/2012 0 0 021 0 0212199!
GU_VLD-GU_VLD04-132GU_VLD04GU_Valsad         Bhilad          132 31122829.09.0!
12991322/06/201223/12/2012 0 0 021 0 0222121!
GU_VLD-GU_VLD03-326GU_VLD03GU_Valsad         Pardi           326 51822810.00.0!
15181831/07/201217/02/2013 3 0 321 3 0222121!
GU_VLD-GU_VLD03-304GU_VLD03GU_Valsad         Pardi           304142822829.09.0!
15181809/07/201206/01/2013 0 0 021 0 0222121!
GU_VLD-GU_VLD03-268GU_VLD03GU_Valsad         Pardi           268 61821829.09.0!
15181820/06/201218/12/2012 0 0 021 0 0222121!
GU_VLD-GU_VLD03-248GU_VLD03GU_Valsad         Pardi           248131122833.00.0!
26283006/06/201216/12/2012 1 1 121 3 1122121!
GU_VLD-GU_VLD05-94 GU_VLD05GU_Valsad         Kaprada          94101122830.60.0!
23232529/06/201219/01/2013 9 2 72112 1122121!
GU_VLD-GU_VLD02-128GU_VLD02GU_Valsad         Dharampur       128101122829.09.0!
28283220/08/201217/02/2013 0 0 021 0 0212199!
GU_VLD-GU_VLD02-120GU_VLD02GU_Valsad         Dharampur       120131122831.00.4!
26283301/08/201224/02/2013 0 0 012 0 0112199!
GU_VLD-GU_VLD02-109GU_VLD02GU_Valsad         Dharampur       109 12121849.09.0!
 4 5 711/07/201210/01/2013 0 0 021 0 0222121!
GU_VLD-GU_VLD01-103GU_VLD01GU_Valsad         Valsad          103 81122829.09.0!
16171908/06/201208/12/2012 0 0 021 0 0212199!
GU_VLD-GU_VLD02-107GU_VLD02GU_Valsad         Dharampur       107 71122810.00.0!
19222204/07/201215/01/2013 5 2 221 0 0222121!
GU_VLD-GU_VLD01-227GU_VLD01GU_Valsad         Valsad          227142121831.00.0!
40404129/06/201211/01/2013 0 0 021 6 0121199!
GU_VLD-GU_VLD01-205GU_VLD01GU_Valsad         Valsad          205 21122829.09.0!
11101104/06/201223/12/2012 3 1 121 1 0212199!
GU_VLD-GU_VLD04-148GU_VLD04GU_Valsad         Bhilad          148 42322849.09.0!
11131505/06/201209/12/2012 0 0 021 0 0222121!
GU_VLD-GU_VLD03-327GU_VLD03GU_Valsad         Pardi           327 51822849.09.0!
14999927/07/201230/07/2012 4 2 4999999412199!
GU_SRT-GU_SRT02-335GU_SRT02GU_Surat          Bardoli         335 72118129.09.0!
13141801/08/201231/01/2013 0 0 021 0 0211199!
GU_SRT-GU_SRT02-320GU_SRT02GU_Surat          Bardoli         320112118133.09.0!
25999922/08/201215/10/2012 0 0 0219999411299!
GU_SRT-GU_SRT02-296GU_SRT02GU_Surat          Bardoli         296 82118129.00.0!
17192101/08/201203/02/2013 0 0 021 0 0211199!
GU_SRT-GU_SRT03-231GU_SRT03GU_Surat          Mangrol         231 12118149.09.0!
 6 7 717/08/201219/02/2013 0 0 021 0 0211199!
GU_SRT-GU_SRT02-300GU_SRT02GU_Surat          Bardoli         300131118120.00.0!
30333506/08/201204/02/2013 0 0 021 0 0211199!
GU_SRT-GU_SRT06-347GU_SRT06GU_Surat          Kamrej          347 82118120.09.0!
14151606/08/201203/02/2013 0 0 021 0 0211199!
GU_SRT-GU_KTC03-148GU_KTC03GU_Surat          MANDVI          148112118231.00.0!
22252604/06/201209/12/2012 0 0 021 0 0111199!
GU_SRT-GU_KTC03-161GU_KTC03GU_Surat          MANDVI          161 71118229.09.0!
20212218/06/201216/12/2012 0 0 021 0 0211199!
GU_SRT-GU_SRT02-291GU_SRT02GU_Surat          Bardoli         291 52118129.09.0!
13141527/07/201203/02/2013 0 0 021 0 0211199!
GU_KDA-GU_KDA03-364GU_KDA03GU_Kheda          Balasinor       364121122829.09.0!
28999902/06/201230/12/201213 01221 0 0212199!
GU_KDA-GU_KDA03-397GU_KDA03GU_Kheda          Balasinor       397101122810.00.0!
18212218/06/201223/12/2012 0 0 021 0 0212199!
GU_KDA-GU_KDA03-366GU_KDA03GU_Kheda          Balasinor       366122122831.00.0!
21222412/05/201203/12/2012 3 0 32112 0122121!
GU_KDA-GU_KDA03-408GU_KDA03GU_Kheda          Balasinor       408 41129810.00.0!
 9101129/05/201228/11/2012 0 0 021 0 0212199!
GU_KDA-GU_KDA05-277GU_KDA05GU_Kheda          Kathlal         277132129829.09.0!
20999929/06/201231/12/2012 3 1 321 0 0212199!
GU_KDA-GU_KDA07-247GU_KDA07GU_Kheda          Mahudha         247132122833.00.0!
23242523/05/201226/11/2012 0 0 021 0 0112299!
GU_KDA-GU_KDA06-233GU_KDA06GU_Kheda          Matar           233101821810.00.0!
20212501/06/201221/12/2012 0 0 0212121212199!
GU_KDA-GU_KDA06-238GU_KDA06GU_Kheda          Matar           238 52122829.00.0!
13131528/05/201225/11/2012 1 0 121 0 0212199!
GU_KDA-GU_KDA06-254GU_KDA06GU_Kheda          Matar           254132122810.00.0!
22232506/06/201216/12/2012 0 0 021 3 0212199!
GU_KDA-GU_KDA06-295GU_KDA06GU_Kheda          Matar           295 11122829.09.0!
 5 5 625/06/201223/12/2012 0 0 021 0 0212199!
GU_KDA-GU_KDA06-326GU_KDA06GU_Kheda          Matar           326141121829.00.0!
29293125/06/201223/12/2012 0 0 021 0 0212199!
GU_KDA-GU_KDA03-504GU_KDA03GU_Kheda          Balasinor       504 82621829.09.0!
16999914/08/201217/02/2013 0 0 021 6 0212199!
GU_KDA-GU_KDA05-329GU_KDA05GU_Kheda          Kathlal         329131122820.00.0!
28999923/07/201227/01/2013 0 0 021 0 0212299!
GU_-GU_KDA01-375   GU_KDA01GU_Kheda          DTC Nadiad      375132122829.09.0!
35999922/08/201219/02/2013 1 0 121 0 0212199!
GU_KDA-GU_KDA01-379GU_KDA01GU_Kheda          DTC Nadiad      379112122810.09.0!
14999924/08/201211/09/2012999999229999312199!
GU_SBK-GU_SBK01-373GU_SBK01GU_Sabarkantha    himatnagar      373 12118949.09.0!
 7 81008/06/201223/12/2012 0 0 021 4 2211199!
GU_SBK-GU_SBK01-378GU_SBK01GU_Sabarkantha    himatnagar      378 72118129.09.0!
17181906/06/201204/12/2012 0 0 021 0 0211199!
GU_SBK-GU_SBK01-401GU_SBK01GU_Sabarkantha    himatnagar      401 92818349.00.0!
19202220/06/201218/12/2012 0 0 021 0 0211199!
GU_SBK-GU_SBK01-480GU_SBK01GU_Sabarkantha    himatnagar      480132118136.00.0!
23259923/06/201224/12/2012 0 0 021 8 0111199!
GU_SBK-GU_SBK01-481GU_SBK01GU_Sabarkantha    himatnagar      481 41118229.09.0!
14159923/07/201220/01/2013 0 0 021 8 0211199!
GU_SBK-GU_SBK01-500GU_SBK01GU_Sabarkantha    himatnagar      500 21118249.09.0!
 8 91120/07/201220/01/2013 0 0 021 8 0211199!
GU_SBK-GU_SBK05-262GU_SBK05GU_Sabarkantha    Meghraj         262122118129.09.0!
25259923/07/201203/02/2013 0 0 021 0 0211199!
GU_SBK-GU_SBK05-276GU_SBK05GU_Sabarkantha    Meghraj         276 32118129.09.0!
 7 89906/08/201210/02/2013 0 0 021 0 0211199!
GU_SBK-GU_SBK04-337GU_SBK04GU_Sabarkantha    Dhansura        337132118232.00.0!
29309911/06/201202/01/2013 1 1 021 0 0111299!
GU_SBK-GU_SBK04-418GU_SBK04GU_Sabarkantha    Dhansura        418132118733.00.0!
21229925/07/201227/01/2013 0 0 021 0 0111199!
GU_SBK-GU_SBK02-250GU_SBK02GU_Sabarkantha    bhiloda         250 92118720.00.0!
16999920/06/201223/12/2012 0 0 021 0 0211199!
GU_SBK-GU_SBK02-257GU_SBK02GU_Sabarkantha    bhiloda         257101118129.09.0!
22999902/07/201225/08/2012 0 0 0299999511199!
GU_SBK-GU_SBK01-530GU_SBK01GU_Sabarkantha    himatnagar      530 12818249.09.0!
 7 89913/08/201210/02/2013 0 0 021 0 0211299!
GU_-GU_SBK01-563   GU_SBK01GU_Sabarkantha    himatnagar      563 31118249.09.0!
12119927/08/201224/02/2013 0 0 021 0 0211199!
GU_-GU_SBK01-558   GU_SBK01GU_Sabarkantha    himatnagar      558 91118710.09.0!
19209924/08/201224/02/2013 0 0 021 0 0211199!
GU_-GU_SBK01-526   GU_SBK01GU_Sabarkantha    himatnagar      526142118231.00.0!
31329908/08/201210/02/2013 0 0 021 0 0111199!
GU_SBK-GU_SBK01-536GU_SBK01GU_Sabarkantha    himatnagar      536142118129.09.0!
32339917/08/201214/02/2013 0 0 021 0 0211199!
GU_SRC-GU_SRC01-472GU_SRC01GU_SMC            Hirabaug        472 21818110.09.0!
 9101104/07/201202/01/2013 0 0 021 0 0211299!
GU_SRC-GU_SRC08-175GU_SRC08GU_SMC            KARANJ          175 71818129.09.0!
19212427/06/201225/12/2012 0 0 021 0 0211199!
GU_SRC-GU_SRC01-484GU_SRC01GU_SMC            Hirabaug        484122818229.09.0!
34353827/07/201226/01/2013 0 0 021 0 0212199!
GU_SRC-GU_SRC08-166GU_SRC08GU_SMC            KARANJ          166 41818129.09.0!
17182122/06/201220/12/2012 0 0 021 0 0211199!
GU_SRC-GU_SRC08-143GU_SRC08GU_SMC            KARANJ          143 52818110.09.0!
14151713/06/201211/12/2012 0 0 021 0 0211199!
GU_SRC-GU_SRC05-315GU_SRC05GU_SMC            Katargam        315131818110.09.0!
20212301/06/201229/11/2012 0 0 021 0 0211199!
GU_SRC-GU_SRC05-340GU_SRC05GU_SMC            Katargam        340 52818229.09.0!
15161618/06/201216/12/2012 0 0 021 0 0211199!
GU_SRC-GU_SRC06-410GU_SRC06GU_SMC            Udhana          410132818610.00.0!
35383804/06/201202/12/2012 0 0 021 0 0211199!
GU_SRC-GU_SRC06-443GU_SRC06GU_SMC            Udhana          443101818529.09.0!
20212123/06/201220/12/2012 0 0 021 0 0211199!
GU_SRC-GU_SRC06-480GU_SRC06GU_SMC            Udhana          480 82618210.00.0!
18181828/07/201212/02/2013 7 0 722 0 0211199!
GU_SRC-GU_SRC10-145GU_SRC10GU_SMC            NAVAGAM DINDOLI 145 51818110.00.0!
24283011/06/201209/12/2012 0 0 021 0 0211111!
GU_SRC-GU_SRC10-162GU_SRC10GU_SMC            NAVAGAM DINDOLI 162992818231.00.0!
11131808/06/201206/12/2012 0 0 021 0 0111199!
GU_SRC-GU_SRC10-165GU_SRC10GU_SMC            NAVAGAM DINDOLI 165 82818229.09.0!
15131806/06/201204/12/2012 0 0 021 0 0211199!
GU_SRC-GU_SRC10-218GU_SRC10GU_SMC            NAVAGAM DINDOLI 218991818229.09.0!
15161906/07/201206/01/2013 0 0 021 0 0211299!
GU_-GU_SRC07-424   GU_SRC07GU_SMC            Limbayat        424132818229.09.0!
25252408/06/201210/12/2012 0 0 021 0 0211199!
GU_SRC-GU_SRC07-466GU_SRC07GU_SMC            Limbayat        466101818229.09.0!
26272829/06/201227/12/2012 0 0 021 0 0211199!
GU_SRC-GU_SRC07-419GU_SRC07GU_SMC            Limbayat        419 22818149.09.0!
 9 91106/06/201216/12/2012 4 0 421 2 0211199!
GU_SRC-GU_SRC07-420GU_SRC07GU_SMC            Limbayat        420 52818110.00.0!
11121415/06/201223/12/2012 4 0 421 2 0211199!
GU_SRC-GU_SRC07-488GU_SRC07GU_SMC            Limbayat        488 41818110.00.0!
10101301/07/201203/01/2013 0 0 021 0 0211199!
GU_SRC-GU_SRC09-173GU_SRC09GU_SMC            PANDESARA TU    173 12818229.09.0!
 6101001/06/201229/11/2012 0 0 021 0 0211299!
GU_SRC-GU_SRC09-181GU_SRC09GU_SMC            PANDESARA TU    181 72818110.00.0!
15151820/06/201218/12/2012 0 0 021 0 0211199!
GU_SRC-GU_SRC09-183GU_SRC09GU_SMC            PANDESARA TU    183142818129.09.0!
20212120/06/201218/12/2012 0 0 021 0 0211299!
GU_SRC-GU_SRC09-174GU_SRC09GU_SMC            PANDESARA TU    174111818129.09.0!
24252704/06/201202/12/2012 0 0 021 0 0211199!
GU_SRC-GU_SRC09-175GU_SRC09GU_SMC            PANDESARA TU    175 32822839.09.0!
11121304/06/201202/12/2012 0 0 021 0 0211199!
GU_SRC-GU_SRC09-229GU_SRC09GU_SMC            PANDESARA TU    229 71818129.09.0!
20202202/07/201230/12/2012 0 0 021 0 0211299!
GU_SRC-GU_SRC09-187GU_SRC09GU_SMC            PANDESARA TU    187101818110.00.0!
 6 6 725/06/201223/12/2012 0 0 021 0 0211199!
GU_SRC-GU_SRC09-139GU_SRC09GU_SMC            PANDESARA TU    139102818110.00.0!
18192008/06/201225/12/2012 7 2 722 0 0211299!
GU_SRC-GU_SRC09-137GU_SRC09GU_SMC            PANDESARA TU    137 21818149.09.0!
 8 9 901/06/201230/11/2012 1 1 121 0 0211199!
GU_SRC-GU_SRC09-165GU_SRC09GU_SMC            PANDESARA TU    165 92818110.00.0!
19202325/06/201223/12/2012 0 0 021 0 0211199!
GU_SRC-GU_SRC08-194GU_SRC08GU_SMC            KARANJ          194 92818129.09.0!
20222309/07/201206/01/2013 0 0 021 0 0211199!
GU_SRC-GU_SRC08-236GU_SRC08GU_SMC            KARANJ          236132821829.09.0!
34353630/07/201231/01/2013 0 0 021 0 0211199!
GU_SRC-GU_SRC08-249GU_SRC08GU_SMC            KARANJ          249131818131.00.0!
 9394001/08/201217/02/2013 2 1 221 4 1211199!
GU_SRC-GU_SRC08-273GU_SRC08GU_SMC            KARANJ          273 41818410.00.0!
16171824/08/201219/02/2013 0 0 021 0 0211199!
GU_SRC-GU_SRC03-374GU_SRC03GU_SMC            BP              374 81821829.09.0!
14151511/08/201208/02/2013 0 0 021 0 0211199!
GU_SRC-GU_SRC03-413GU_SRC03GU_SMC            BP              413 11818129.09.0!
 8101230/08/201224/02/2013 0 0 021 0 0211199!
GU_SRC-GU_SRC07-438GU_SRC07GU_SMC            Limbayat        438 32818929.09.0!
12131405/06/201209/12/2012 0 0 021 0 0211199!
GU_SRC-GU_SRC07-559GU_SRC07GU_SMC            Limbayat        559 32818929.09.0!
 7 91120/08/201224/02/2013 1 0 121 0 0211199!
GU_SRC-GU_SRC01-504GU_SRC01GU_SMC            Hirabaug        504 41818729.09.0!
15162013/08/201211/02/2013 0 0 021 0 0211199!
GU_SRC-GU_SRC01-526GU_SRC01GU_SMC            Hirabaug        526 52818729.09.0!
11121224/08/201214/02/2013 0 0 021 0 0211199!
GU_SRC-GU_SRC01-574GU_SRC01GU_SMC            Hirabaug        574 31818229.09.0!
10121401/09/201210/03/2013 1 0 121 6 0211299!
GU_SRC-GU_SRC01-592GU_SRC01GU_SMC            Hirabaug        592132818210.00.0!
35409903/09/201203/03/2013 0 0 021 4 0211299!
GU_SRC-GU_SRC01-455GU_SRC01GU_SMC            Hirabaug        455111818229.09.0!
35363809/07/201207/01/2013 0 0 021 0 0212299!
GU_JMD-GU_JMD01-409GU_JMD01GU_Jamnagar       Jamnagar        409101821829.09.0!
21222320/07/201207/02/2013 6 0 621 0 0212199!
GU_AMC-GU_AMC06-548GU_AMC06GU_AMC            North Central   548132218629.09.0!
25269928/07/201201/02/2013 0 0 021 0 0211199!
GU_AMC-GU_AMC08-456GU_AMC08GU_AMC            L.G. Hospital   456101218233.01.0!
17199926/07/201228/01/2013 0 0 012 0 0111199!
GU_AMC-GU_AMC08-417GU_AMC08GU_AMC            L.G. Hospital   417 62218129.09.0!
14149905/06/201203/12/2012 0 0 021 0 0211199!
GU_JMD-GU_JMD01-424GU_JMD01GU_Jamnagar       Jamnagar        424 82822829.09.0!
16181811/06/201216/12/2012 0 0 021 0 0212199!
GU_JMD-GU_JMD01-437GU_JMD01GU_Jamnagar       Jamnagar        437111822829.09.0!
16181811/06/201209/12/2012 0 0 021 0 0212199!
GU_JMD-GU_JMD01-454GU_JMD01GU_Jamnagar       Jamnagar        454 12728829.09.0!
 5 6 620/07/201217/01/2013 0 0 021 0 0212199!
GU_BVN-GU_BVN01-369GU_BVN01GU_Bhavnagar      BVN Urban       369142822831.00.2!
26303201/06/201203/12/2012 0 0 011 0 0122121!
GU_KTC-GU_KTC07-113GU_KTC07GU_Kachchh        GANDHIDHAM      113 22822829.09.0!
 8 91007/07/201204/01/2013 0 0 021 0 0211199!
GU_AMC-GU_AMC10-528GU_AMC10GU_AMC            Memnagar        528 61818249.09.0!
 9101124/08/201221/02/2013 0 0 021 0 0211199!
GU_KTC-GU_KTC05-96 GU_KTC05GU_Kachchh        BHACHAU          96 51822829.09.0!
17182013/07/201213/01/2013 0 0 021 0 0212199!
GU_AMC-GU_AMC10-370GU_AMC10GU_AMC            Memnagar        370 21818110.00.0!
 6 81005/07/201204/01/2013 0 0 021 0 0211199!
GU_AMC-GU_AMC08-400GU_AMC08GU_AMC            L.G. Hospital   400 71818129.09.0!
14999904/06/201227/07/2012 0 0 021 1 0411199!
GU_AMC-GU_AMC05-639GU_AMC05GU_AMC            North           639102818229.09.0!
27279927/08/201202/03/2013 0 0 021 0 0211199!
GU_AMC-GU_AMC05-614GU_AMC05GU_AMC            North           614 91818129.09.0!
25262729/08/201207/03/2013 0 0 021 3 0211199!
GU_AND-GU_AND04-361GU_AND04GU_Anand          Khambhat        361 22821849.09.0!
 9109907/06/201203/12/2012 0 0 021 0 0212199!
GU_AND-GU_AND04-354GU_AND04GU_Anand          Khambhat        354141821820.09.0!
22249901/06/201229/11/2012 0 0 021 0 0212199!
GU_AMC-GU_AMC10-538GU_AMC10GU_AMC            Memnagar        538112818129.09.0!
20999924/08/201224/02/2013 0 0 021 0 0211199!
GU_AMC-GU_AMC09-343GU_AMC09GU_AMC            Chandlodia      343102818131.00.0!
22232315/06/201227/12/2012 3 0 321 0 0121111!
GU_AND-GU_AND03-426GU_AND03GU_Anand          Sarsa           426142822832.00.0!
42434113/07/201213/01/2013 0 0 021 0 0112199!
GU_AMC-GU_AMC06-550GU_AMC06GU_AMC            North Central   550111218129.09.0!
22232413/07/201209/01/2013 0 0 021 0 0211199!
GU_AMC-GU_AMC06-537GU_AMC06GU_AMC            North Central   537 21818149.09.0!
 8 91026/07/201230/01/2013 0 0 021 0 0211199!
GU_AMC-GU_AMC06-517GU_AMC06GU_AMC            North Central   517 51818129.09.0!
13159903/07/201204/01/2013 0 0 021 0 0211199!
GU_AND-GU_AND03-419GU_AND03GU_Anand          Sarsa           419 71221829.09.0!
16171802/07/201201/01/2013 0 0 021 0 0212199!
GU_AMC-GU_AMC03-632GU_AMC03GU_AMC            Central         632 41711829.09.0!
12999929/08/201202/03/2013 0 0 021 0 0212199!
GU_AMC-GU_AMC05-606GU_AMC05GU_AMC            North           606 71818129.09.0!
17171825/08/201204/03/2013 1 0 121 0 0211199!
GU_AMC-GU_AMC05-546GU_AMC05GU_AMC            North           546 81818149.09.0!
15192127/06/201224/12/2012 0 0 021 0 0211199!
GU_AMC-GU_AMC05-535GU_AMC05GU_AMC            North           535 22818129.09.0!
 8 81030/07/201227/01/2013 0 0 021 0 0211199!
GU_AMC-GU_AMC05-534GU_AMC05GU_AMC            North           534 51818129.09.0!
16161713/06/201218/12/2012 0 0 021 0 0211199!
GU_AMC-GU_AMC05-524GU_AMC05GU_AMC            North           524 72818129.09.0!
17171918/07/201215/01/2013 0 0 021 0 0211199!
GU_AMC-GU_AMC06-583GU_AMC06GU_AMC            North Central   583131718129.09.0!
44479926/07/201223/01/2013 0 0 021 0 0211199!
GU_AMC-GU_AMC05-497GU_AMC05GU_AMC            North           497 21818149.09.0!
 9101104/07/201206/01/2013 0 0 021 0 0211199!
GU_AMC-GU_AMC05-474GU_AMC05GU_AMC            North           474122818129.09.0!
22242610/07/201225/01/2013 5 2 521 1 1211199!
GU_AMC-GU_AMC05-462GU_AMC05GU_AMC            North           462 61818149.09.0!
20202227/06/201225/12/2012 2 0 021 0 0211199!
GU_AMC-GU_AMC05-424GU_AMC05GU_AMC            North           424122818232.00.0!
34353712/06/201226/12/2012 0 0 021 0 0111199!
GU_AND-GU_AND03-395GU_AND03GU_Anand          Sarsa           395 72821829.09.0!
20199920/07/201220/01/2013 1 0 121 0 0212119!
GU_BVN-GU_BVN01-374GU_BVN01GU_Bhavnagar      BVN Urban       374 22122849.09.0!
45999907/08/201204/02/2013 0 0 021 0 0212199!
GU_BVN-GU_BVN01-436GU_BVN01GU_Bhavnagar      BVN Urban       436132821830.60.0!
26289914/07/201214/01/2013 1 1 121 0 0112199!
GU_AMC-GU_AMC09-326GU_AMC09GU_AMC            Chandlodia      326112818229.09.0!
25262704/06/201231/12/2012 1 1 121 0 0211199!
GU_AMC-GU_AMC09-411GU_AMC09GU_AMC            Chandlodia      411121818249.09.0!
20202207/07/201207/01/2013 0 0 021 0 0211199!
GU_AMC-GU_AMC09-407GU_AMC09GU_AMC            Chandlodia      407 72818129.09.0!
13131418/07/201215/01/2013 0 0 021 0 0211199!
GU_AMC-GU_AMC09-465GU_AMC09GU_AMC            Chandlodia      465 91818129.09.0!
21222227/07/201204/02/2013 0 0 021 1 0211199!
GU_AND-GU_AND03-373GU_AND03GU_Anand          Sarsa           373 81821829.09.0!
16202028/06/201214/01/2013 0 0 021 0 0212199!
GU_AMC-GU_AMC06-657GU_AMC06GU_AMC            North Central   657 21818229.09.0!
 6 71003/06/201203/12/2012 0 0 021 1 1211199!
GU_AMC-GU_AMC06-664GU_AMC06GU_AMC            North Central   664 71818229.09.0!
 5 6 720/08/201221/02/2013 0 0 021 0 0211199!
GU_AMC-GU_AMC06-685GU_AMC06GU_AMC            North Central   685 92818129.09.0!
16181902/08/201205/02/2013 0 0 021 0 0211199!
GU_AMC-GU_AMC06-694GU_AMC06GU_AMC            North Central   694 82818229.09.0!
18181910/06/201207/01/2013 2 0 221 0 0211199!
GU_AMC-GU_AMC03-569GU_AMC03GU_AMC            Central         569132818129.09.0!
30313108/07/201206/02/2013 1 0 121 0 0211199!
GU_AMC-GU_AMC03-633GU_AMC03GU_AMC            Central         633 61818129.09.0!
14141406/08/201203/02/2013 0 0 021 0 0211199!
GU_AMC-GU_AMC03-684GU_AMC03GU_AMC            Central         684131818229.09.0!
30313215/08/201212/02/2013 0 0 021 0 0211199!
GU_AMC-GU_AMC04-739GU_AMC04GU_AMC            South           739 21818249.09.0!
 8 91018/08/201215/02/2013 0 0 021 0 0211199!
GU_AMC-GU_AMC04-504GU_AMC04GU_AMC            South           504142818220.09.0!
40434601/06/201202/12/2012 0 0 021 0 0211199!
GU_AMC-GU_AMC04-525GU_AMC04GU_AMC            South           525132818529.09.0!
45464815/06/201214/12/2012 0 0 021 0 0211199!
GU_AMC-GU_AMC04-629GU_AMC04GU_AMC            South           629142818129.09.0!
30333502/07/201220/12/2012 0 0 021 0 0211199!
GU_AMC-GU_AMC04-736GU_AMC04GU_AMC            South           736 81818129.09.0!
 9101413/08/201222/02/2013 3 0 321 0 0211199!
GU_AMC-GU_AMC04-749GU_AMC04GU_AMC            South           749142818132.00.7!
2930  29/08/201219/12/201212 31222    411199!
GU_AMC-GU_AMC04-812GU_AMC04GU_AMC            South           812112818129.09.0!
22232622/09/201224/03/2013 1 1 121 0 0211199!
GU_AMC-GU_AMC04-764GU_AMC04GU_AMC            South           764 62818233.00.0!
21232503/09/201201/01/2013 9 0 921    411199!
GU_AMC-GU_AMC05-370GU_AMC05GU_AMC            North           370 71818129.09.0!
13141729/05/201225/11/2012 0 0 021 0 0211199!
GU_AMC-GU_AMC05-383GU_AMC05GU_AMC            North           383 42818129.09.0!
10111011/05/201211/11/2012 0 0 021 0 0211199!
GU_AMC-GU_AMC05-388GU_AMC05GU_AMC            North           388112818229.09.0!
29303102/05/201201/11/2012 0 0 021 0 0211199!
GU_AMC-GU_AMC05-396GU_AMC05GU_AMC            North           396141818129.09.0!
42434816/05/201215/11/2012 1 1 121 0 0211199!
GU_AMC-GU_AMC05-403GU_AMC05GU_AMC            North           403 42818129.09.0!
11121330/05/201202/12/2012 0 0 021 0 0211199!
GU_AMC-GU_AMC05-565GU_AMC05GU_AMC            North           565 31818129.09.0!
10111201/08/201228/01/2013 0 0 021 0 0211199!
GU_AMC-GU_AMC05-619GU_AMC05GU_AMC            North           619 11818129.09.0!
 6 7 801/09/201228/02/2013 0 0 021 0 0211199!
GU_AMC-GU_AMC05-621GU_AMC05GU_AMC            North           621 61818229.09.0!
15151603/09/201203/03/2013 0 0 021 0 0211199!
GU_AMC-GU_AMC05-640GU_AMC05GU_AMC            North           640101818129.09.0!
12121330/08/201208/03/201315 41521 2 1211199!
GU_AMC-GU_AMC05-664GU_AMC05GU_AMC            North           664132818131.00.0!
24262826/09/201226/03/2013 3 1 321 0 0111199!
GU_AMC-GU_AMC05-671GU_AMC05GU_AMC            North           671 21818529.09.0!
 9101106/09/201206/03/2013 0 0 021 0 0211199!
GU_AMC-GU_AMC05-673GU_AMC05GU_AMC            North           673122818129.09.0!
25262710/09/201210/03/2013 0 0 021 0 0211199!
GU_AMC-GU_AMC05-542GU_AMC05GU_AMC            North           542 72818129.09.0!
12121211/07/201208/01/2013 0 0 021 0 0211199!
GU_AMC-GU_AMC11-375GU_AMC11GU_AMC            Amaraiwadi      375 21818129.09.0!
 7 8 930/05/201203/12/2012 0 0 021 0 0211199!
GU_AMC-GU_AMC11-389GU_AMC11GU_AMC            Amaraiwadi      389 72818249.09.0!
15161819/06/201218/12/2012 0 0 021 0 0211199!
GU_AMC-GU_AMC11-394GU_AMC11GU_AMC            Amaraiwadi      394112818229.09.0!
15161723/06/201221/12/2012 0 0 021 0 0211199!
GU_AMC-GU_AMC11-396GU_AMC11GU_AMC            Amaraiwadi      396131818229.09.0!
34353628/06/201224/12/2012 0 0 021 0 0211199!
GU_AMC-GU_AMC11-411GU_AMC11GU_AMC            Amaraiwadi      411 81818149.09.0!
19202203/07/201231/12/2012 0 0 021 0 0211199!
GU_AMC-GU_AMC11-440GU_AMC11GU_AMC            Amaraiwadi      440121818149.09.0!
21222409/07/201206/01/2013 0 0 021 0 0211199!
GU_AMC-GU_AMC11-445GU_AMC11GU_AMC            Amaraiwadi      445 51818729.09.0!
15161625/07/201222/01/2013 0 0 021 0 0211199!
GU_-GU_AMC11-507   GU_AMC11GU_AMC            Amaraiwadi      507 11818149.09.0!
 6 6 825/08/201204/03/2013 3 2 321 0 0211199!
GU_AMC-GU_AMC11-511GU_AMC11GU_AMC            Amaraiwadi      511 71818229.09.0!
21212223/08/201220/02/2013 0 0 021 0 0211199!
GU_AMC-GU_AMC11-541GU_AMC11GU_AMC            Amaraiwadi      541 11818249.09.0!
 6 7 811/09/201211/03/2013 0 0 021 0 0211199!
GU_AMC-GU_AMC11-544GU_AMC11GU_AMC            Amaraiwadi      544142818249.09.0!
26303420/08/201210/03/2013 0 0 021 0 0211199!
GU_AMC-GU_AMC11-558GU_AMC11GU_AMC            Amaraiwadi      558132818149.09.0!
24273015/09/201226/03/2013 0 0 021 1 1211199!
GU_AMC-GU_AMC11-554GU_AMC11GU_AMC            Amaraiwadi      554 41818749.09.0!
12121330/08/201227/02/2013 0 0 021 0 0211199!
GU_AMC-GU_AMC11-563GU_AMC11GU_AMC            Amaraiwadi      563122818229.09.0!
19202010/09/201210/03/2013 0 0 021 0 0211199!
GU_AMC-GU_AMC11-586GU_AMC11GU_AMC            Amaraiwadi      586 31818129.09.0!
11121326/09/201226/03/2013 0 0 021 0 0211199!
GU_AMC-GU_AMC11-576GU_AMC11GU_AMC            Amaraiwadi      576142818131.00.0!
31333825/06/201227/12/2012 0 0 021 1 0111199!
GU_AMC-GU_AMC09-418GU_AMC09GU_AMC            Chandlodia      418 71818129.09.0!
19202128/07/201225/01/2013 0 0 021 0 0211199!
GU_AMC-GU_AMC09-472GU_AMC09GU_AMC            Chandlodia      472111818129.09.0!
23232506/08/201203/02/2013 3 0 321 0 0211199!
GU_AMC-GU_AMC09-310GU_AMC09GU_AMC            Chandlodia      310 82818149.09.0!
20212123/05/201230/11/2012 0 0 021 0 0211199!
GU_AMC-GU_AMC11-331GU_AMC11GU_AMC            Amaraiwadi      331122818232.00.0!
32333325/05/201212/12/2012 2 2 221 2 2111199!
GU_AMC-GU_AMC09-512GU_AMC09GU_AMC            Chandlodia      512 62818249.09.0!
13131422/09/201207/04/2013 0 0 021 0 0211199!
GU_AMC-GU_AMC10-550GU_AMC10GU_AMC            Memnagar        550132818129.09.0!
32333606/09/201211/03/2013 2 2 221 0 0211199!
GU_AMC-GU_AMC10-572GU_AMC10GU_AMC            Memnagar        572 81818229.09.0!
19202110/09/201211/03/2013 0 0 021 0 0211199!
GU_AMC-GU_AMC10-578GU_AMC10GU_AMC            Memnagar        578 12818249.09.0!
 7    22/09/201201/11/2012 0 0 022 0 0311199!
GU_AMC-GU_AMC01-422GU_AMC01GU_AMC            East            422 51818129.09.0!
13141508/05/201211/11/2012 0 0 021 0 0211199!
GU_AMC-GU_AMC01-434GU_AMC01GU_AMC            East            434 21818149.09.0!
 9 91016/05/201219/11/2012 0 0 021 0 0211199!
GU_AMC-GU_AMC01-440GU_AMC01GU_AMC            East            440132818229.09.0!
26283010/05/201207/11/2012 0 0 021 0 0211199!
GU_-GU_AMC01-462   GU_AMC01GU_AMC            East            462142818733.00.0!
29303224/05/201228/11/2012 0 0 021 0 0111199!
GU_-GU_AMC01-463   GU_AMC01GU_AMC            East            463141818131.00.0!
28283024/05/201221/11/2012 0 0 021 0 0111199!
GU_AMC-GU_AMC01-472GU_AMC01GU_AMC            East            472 22818229.09.0!
 9101123/05/201215/06/2012 0 0 021 0 0511199!
GU_AMC-GU_AMC01-473GU_AMC01GU_AMC            East            473 22818249.09.0!
10111222/05/201204/12/2012 0 0 021 0 0211199!
GU_AMC-GU_AMC01-484GU_AMC01GU_AMC            East            484 42818229.09.0!
12121328/06/201219/01/2013 2 0 221 0 0211199!
GU_AMC-GU_AMC01-542GU_AMC01GU_AMC            East            542101818249.09.0!
21212207/07/201204/01/2013 0 0 021 0 0211199!
GU_AMC-GU_AMC01-577GU_AMC01GU_AMC            East            577 31818129.09.0!
10111217/07/201216/01/2013 0 0 021 0 0211199!
GU_AMC-GU_AMC01-630GU_AMC01GU_AMC            East            630112818149.09.0!
21222430/08/201228/02/2013 0 0 021 0 0211199!
GU_AMC-GU_AMC01-641GU_AMC01GU_AMC            East            641 31818129.09.0!
10111118/08/201218/02/2013 0 0 021 0 0211199!
GU_AMC-GU_AMC01-642GU_AMC01GU_AMC            East            642 12818129.09.0!
16171823/08/201224/02/2013 0 0 021 0 0211199!
GU_AMC-GU_AMC01-671GU_AMC01GU_AMC            East            671 51818249.09.0!
14141512/09/201212/03/2013 0 0 021 0 0211199!
GU_AMC-GU_AMC01-686GU_AMC01GU_AMC            East            686132818131.00.0!
14151607/09/201207/03/2013 0 0 021 0 0111199!
GU_AMC-GU_AMC01-688GU_AMC01GU_AMC            East            688 92818149.09.0!
21212308/09/201208/03/2013 0 0 021 0 0211199!
GU_AMC-GU_AMC01-689GU_AMC01GU_AMC            East            689122818549.09.0!
25262713/09/201213/03/2013 0 0 021 0 0211199!
GU_AMC-GU_AMC01-696GU_AMC01GU_AMC            East            696111818129.09.0!
20212310/09/201210/03/2013 0 0 021 0 0211199!
GU_AMC-GU_AMC01-716GU_AMC01GU_AMC            East            716102818149.09.0!
21222318/09/201218/03/2013 0 0 021 0 0211199!
GU_AMC-GU_AMC01-717GU_AMC01GU_AMC            East            717 42818129.09.0!
13141522/09/201222/03/2013 0 0 021 0 0211199!
GU_AMC-GU_AMC01-491GU_AMC01GU_AMC            East            491 62818149.09.0!
 5 6 701/07/201202/01/2013 0 0 021 0 0211199!
GU_AMC-GU_AMC01-492GU_AMC01GU_AMC            East            492 72818149.09.0!
15171604/07/201204/01/2013 0 0 021 0 0211199!
GU_AMC-GU_AMC01-493GU_AMC01GU_AMC            East            493 61818149.09.0!
15151711/06/201228/12/2012 0 0 021 0 0211199!
GU_AMC-GU_AMC01-494GU_AMC01GU_AMC            East            494 81818229.09.0!
17181810/06/201214/12/2012 0 0 021 0 0211199!
GU_AMC-GU_AMC01-508GU_AMC01GU_AMC            East            508 41818149.09.0!
 5 6 711/06/201209/12/2012 0 0 021 0 0211199!
GU_AMC-GU_AMC01-541GU_AMC01GU_AMC            East            541 42818229.09.0!
12131509/07/201201/01/2013 0 0 021 0 0211199!
GU_AMC-GU_AMC01-549GU_AMC01GU_AMC            East            549 92818549.09.0!
19212302/06/201202/01/2013 2 0 221 0 0211199!
GU_AMC-GU_AMC01-581GU_AMC01GU_AMC            East            581 41818229.09.0!
12141617/07/201214/01/2013 0 0 021 0 0211199!
GU_AMC-GU_AMC01-586GU_AMC01GU_AMC            East            586 52818149.09.0!
13141625/07/201218/02/2013 2 0 221 0 0211199!
GU_AMC-GU_AMC01-587GU_AMC01GU_AMC            East            587 42818149.09.0!
12141601/08/201229/01/2013 0 0 021 0 0211199!
GU_AMC-GU_AMC08-561GU_AMC08GU_AMC            L.G. Hospital   561 62818249.09.0!
12141513/07/201201/02/2013 1 0 121 0 0211199!
GU_AMC-GU_AMC08-553GU_AMC08GU_AMC            L.G. Hospital   553101818129.09.0!
19202401/08/201229/01/2013 0 0 021 0 0211199!
GU_AMC-GU_AMC08-548GU_AMC08GU_AMC            L.G. Hospital   548132818629.09.0!
25262928/07/201224/01/2013 0 0 021 0 0211199!
GU_AMC-GU_AMC08-488GU_AMC08GU_AMC            L.G. Hospital   488132218629.09.0!
35353602/07/201202/01/2013 0 0 021 0 0211199!
GU_-GU_AMC08-460   GU_AMC08GU_AMC            L.G. Hospital   460132218132.00.6!
20222230/07/201227/02/2013 0 0 012 0 0711199!
GU_AMC-GU_AMC08-399GU_AMC08GU_AMC            L.G. Hospital   399 52818349.09.0!
11121301/07/201204/01/2013 0 0 021 0 0211199!
GU_AMC-GU_AMC08-418GU_AMC08GU_AMC            L.G. Hospital   418 62218129.09.0!
14141605/07/201205/01/2013 0 0 021 0 0211199!
GU_AMC-GU_AMC08-457GU_AMC08GU_AMC            L.G. Hospital   457102218233.00.0!
17192026/07/201220/01/2013 0 0 021 0 0111199!
GU_AMC-GU_AMC08-619GU_AMC08GU_AMC            L.G. Hospital   619111818149.09.0!
22242501/09/201201/03/2013 0 0 021 0 0211199!
GU_AMC-GU_AMC08-634GU_AMC08GU_AMC            L.G. Hospital   634 92818129.09.0!
17202010/09/201217/03/2013 0 0 021 0 0211199!
GU_AMC-GU_AMC08-635GU_AMC08GU_AMC            L.G. Hospital   635 42818729.09.0!
 7 7 815/09/201216/03/2013 0 0 021 0 0211199!
GU_AMC-GU_AMC08-640GU_AMC08GU_AMC            L.G. Hospital   640102218129.09.0!
32363611/09/201211/03/2013 0 0 021 0 0211199!
GU_AMC-GU_AMC08-403GU_AMC08GU_AMC            L.G. Hospital   403 62818229.09.0!
14151625/05/201225/11/2012 0 0 021 0 0211199!
GU_AMC-GU_AMC08-413GU_AMC08GU_AMC            L.G. Hospital   413 12818129.09.0!
14151628/05/201225/11/2012 0 0 021 0 0211199!
GU_AMC-GU_AMC08-447GU_AMC08GU_AMC            L.G. Hospital   447 51818129.09.0!
16171913/06/201220/12/2012 0 0 021 0 0211199!
GU_AMC-GU_AMC08-483GU_AMC08GU_AMC            L.G. Hospital   483 31818229.09.0!
10101230/06/201228/12/2012 0 0 021 0 0211199!
GU_AMC-GU_AMC08-547GU_AMC08GU_AMC            L.G. Hospital   547131818133.00.0!
20212525/07/201227/01/2013 1 0 121 0 0111199!
GU_AMC-GU_AMC08-646GU_AMC08GU_AMC            L.G. Hospital   646 11818149.09.0!
 6 7 708/09/201210/03/2013 0 0 021 0 0211199!
GU_AMC-GU_AMC08-652GU_AMC08GU_AMC            L.G. Hospital   652 22818229.09.0!
 9101221/09/201218/03/2013 0 0 021 0 0211199!
GU_AMC-GU_AMC08-391GU_AMC08GU_AMC            L.G. Hospital   391122818129.09.0!
23242521/05/201221/11/2012 0 0 021 0 0211199!
GU_AMC-GU_AMC02-309GU_AMC02GU_AMC            West            309 51818129.09.0!
13141501/06/201209/12/2012 0 0 021 0 0211199!
GU_AMC-GU_AMC02-335GU_AMC02GU_AMC            West            335 71818129.09.0!
16171829/06/201228/12/2012 0 0 021 0 0211199!
GU_AMC-GU_AMC02-353GU_AMC02GU_AMC            West            353122818229.09.0!
25262709/07/201206/01/2013 0 0 021 0 0211199!
GU_AMC-GU_AMC02-385GU_AMC02GU_AMC            West            385142818129.09.0!
29303027/07/201225/01/2013 0 0 021 0 0211199!
GU_AMC-GU_AMC02-417GU_AMC02GU_AMC            West            417131818229.09.0!
26272828/06/201226/12/2012 0 0 021 0 0211199!
GU_AMC-GU_AMC02-418GU_AMC02GU_AMC            West            418 21218229.09.0!
 9101031/07/201227/01/2013 0 0 021 0 0211199!
GU_AMC-GU_AMC02-484GU_AMC02GU_AMC            West            484 42818229.09.0!
12121417/09/201211/03/2013 1 0 021 1 0211199!
GU_AMC-GU_AMC02-489GU_AMC02GU_AMC            West            489142818233.00.0!
28293029/09/201229/03/2013 0 0 021 0 0111199!
GU_AML-GU_AML01-325GU_AML01GU_Amreli         Amreli_DTC      325142121831.00.0!
38404025/08/201220/02/2013 2 2 021 0 0112199!
GU_AML-GU_AML01-337GU_AML01GU_Amreli         Amreli_DTC      337131122836.00.0!
33333424/08/201228/02/2013 1 0 121 0 0112199!
GU_AML-GU_AML02-204GU_AML02GU_Amreli         Rajula          204101122849.09.0!
23242503/09/201209/03/2013 2 1 121 1 1212199!
GU_AML-GU_AML02-216GU_AML02GU_Amreli         Rajula          216 91821832.00.0!
20222307/09/201209/03/2013 0 0 021 0 0112199!
GU_AML-GU_AML04-233GU_AML04GU_Amreli         Savarkundla     233141821836.00.0!
35373719/09/201209/03/2013 0 0 021 0 0112199!
GU_AND-GU_AND03-514GU_AND03GU_Anand          Sarsa           514 71122829.09.0!
18192027/08/201202/03/2013 0 0 021 0 0212199!
GU_KDA-GU_KDA03-367GU_KDA03GU_Kheda          Balasinor       367 91122829.09.0!
18999910/09/201225/09/2012 6 2 6929999412299!
GU_KDA-GU_KDA03-505GU_KDA03GU_Kheda          Balasinor       505142122820.00.0!
36373703/09/201203/03/2013 0 0 021 0 0212199!
GU_PBD-GU_PBD01-560GU_PBD01GU_Porbandar      PORBANDAR       560142821820.00.0!
33333418/09/201219/03/2013 2 1 121 0 0212199!
GU_KDA-GU_KDA03-547GU_KDA03GU_Kheda          Balasinor       547131122829.09.0!
32333329/06/201227/01/2013 5 0 521 1 0212199!
GU_AND-GU_AND05-524GU_AND05GU_Anand          Anklav          524 51821810.00.0!
13131418/09/201217/03/2013 0 0 021 0 0212199!
GU_AND-GU_AND04-534GU_AND04GU_Anand          Khambhat        534132122810.00.0!
30303031/08/201203/03/2013 0 0 021 2 1212199!
GU_KDA-GU_KDA05-369GU_KDA05GU_Kheda          Kathlal         369142122831.00.0!
30303029/08/201203/03/2013 2 0 221 0 0112199!
GU_KDA-GU_KDA05-393GU_KDA05GU_Kheda          Kathlal         393 81222820.00.0!
18191912/09/201215/03/2013 1 0 121 0 0212199!
GU_KDA-GU_KDA07-389GU_KDA07GU_Kheda          Mahudha         389141222831.00.0!
30323217/08/201215/02/2013 0 0 021 0 0112199!
GU_PBD-GU_PBD01-577GU_PBD01GU_Porbandar      PORBANDAR       577121822831.00.0!
33333326/09/201227/03/2013 0 0 021 0 0112199!
GU_PBD-GU_PBD01-524GU_PBD01GU_Porbandar      PORBANDAR       524 82122810.00.0!
19192001/09/201228/02/2013 0 0 021 0 0212199!
GU_PBD-GU_PBD01-559GU_PBD01GU_Porbandar      PORBANDAR       559 61122849.09.0!
14151517/09/201217/03/2013 0 0 021 0 0212199!
GU_PBD-GU_PBD01-567GU_PBD01GU_Porbandar      PORBANDAR       567 52121849.09.0!
13141322/09/201224/03/2013 0 0 021 0 0212199!
