# Supplementary material for: Direct Observation of Treatment Provided by a Family Member as Compared to Non-Family Member among Children with New Tuberculosis: A Pragmatic, Non-Inferiority, Cluster-Randomized Trial in Gujarat, India
Source: PLoS One. 2016 Feb 5;11(2):e0148488. doi: 10.1371/journal.pone.0148488 (PMC4743945; doi:10.1371/journal.pone.0148488)
Supplement: S1 Dataset — (ZIP) [file pone.0148488.s002.zip › S1_dataset/paediatrictitt.pgm]

* Family DOT for pediatric TB patients
* created by Dr. Amar
* Revised on 12 April 2013
* Edited by Ajay on 16 April 2013

cls
close
logclose

Read "finaldatafile28thMarch.rec"


************************
* Recoding of variables
************************

* recoding of sputum grading
define spuresult  #
if inispu=0 then spuresult=1
if inispu>0 and inispu<9 then spuresult=2
if inispu=9 then spuresult=9
labelvalue spuresult /1= "Negative" /2= "positive" /9 = "result Not recorded"
* freq spuresult    / vl / r
* tables spuresult inispu
* Recoding verified

* Recoding of district (intervention vs non-intervention)
define intdist #
let intdist = 2
if distname = "Ahmadabad" then intdist = 1
if distname = "AMC" then intdist = 1
if distname = "Banaskantha" then intdist = 1
if distname = "Patan" then intdist = 1
if distname = "Mahesana" then intdist = 1
if distname = "Gandhinagar" then intdist = 1
if distname = "Panch Mahals" then intdist = 1
if distname = "Sabarkantha" then intdist = 1
if distname = "Dahod" then intdist = 1
if distname = "Vadodara" then intdist = 1
if distname = "Narmada" then intdist = 1
if distname = "Vyara (Surat)" then intdist = 1
if distname = "SMC" then intdist = 1
if distname = "Surat" then intdist = 1
if distname = "Rajkot" then intdist = 1
labelvalue intdist /1= "intervention district"
labelvalue intdist /2= "Non-intervention district"
* freq intdist
* tables intdist distname /vl
* Recoding verified

* Identify non-consenters and cross-overs
gen i consent=1
if intdist=1 and typdotpr=2 then consent=0
labelvalue consent /0="No consent"
labelvalue consent /1="Consent"

* For per-protocol Analysis
* create the exposure variable
gen i exclude=0
if consent=0 then exclude=1
if intdist=1 and realdotpro=2 then exclude=1
if intdist=2 and realdotpro=1 then exclude=1
labelvalue exclude /1="Excluded(Non-consenter and Crossover)"
labelvalue exclude /0="Included(per-protocol)"

* freq exclude

* Recoding of outcome
* Successful and un-sucessful treatment outcome
define outcome2 #
if treatoutco<=2 then outcome2=1
if treatoutco>2 then outcome2=2
labelvalue outcome2 /1="successful"
labelvalue outcome2 /2="Unsuccessful"
* freq outcome2 /vl
* tables outcome2 treatoutco
* Recoding verified

* Generating duration from treatment start date and end date
define duration ####
duration=(endrxdat-statrxdat)
means duration

* All records with unfeasible treatment duration
* duration being negative or too short/long for successful outcome
* verified by referral to original records
* and dates were corrected in the REC File


* Recoding missed doses in to missed doses in to group

define totalmiss ##
totalmiss = (missip + interrcp)

define misstotgrp #
if totalmiss = 0 then misstotgrp = 1
if totalmiss > 0 and totalmiss < 4 then misstotgrp = 2
if totalmiss >= 4 and  totalmiss < 99 then misstotgrp = 3
if totalmiss >= 99 or totalmiss=.     then misstotgrp = 4
Labelvalue misstotgrp /1="No missed dose"  /2="1-3 doses missed" /3=">=4 doses missed" /4="not available or applicable"
* freq misstotgrp if outcome2=1
* tables misstotgrp totalmiss
* Recoding verified

select initiwt <> .
select initiwt <> 99
select wtendrx <> 99
gen wtgain = (wtendrx - initiwt)
select

drop  distcode  tucode  tuname  tbno  ritrieip
drop interrip  intoutcom  ritriecp  noofvisit
drop real2dotpr  cons2rxpwb

**********************************
*Analysis
**********************************

set echo = off
logclose
logopen "pediatric.xls" /replace

* Identify non-consenters and cross-overs
freq consent
tables intdist realdotpro if consent=1

************************************
type "Intention to Treat Analysis" /h1
************************************

TABLES intdist sex / c / t
means age /by= intdist /t /vl if age <>99
Tables intdist typeoftb /c /t
Means initiwt /by=intdist /t  if initiwt <>99
tables  intdist outcome2 /c /t
Tables  intdist treatoutco /c /t /ex
TABLES intdist extenip /c /t /ex if outcome2=1

Tables intdist misstotgrp /c /t if outcome2=1 and misstotgrp<>4
means wtgain /by=intdist /t  if outcome2=1
kwallis wtgain /by=intdist if outcome2 =1
************************************
type "Per-protocol Analysis" /h1
************************************
select exclude=0
TABLES intdist sex / c / t
means age /by= intdist /t /vl if age <>99
Tables intdist typeoftb /c /t
Means initiwt /by=intdist /t  if initiwt <>99
tables  intdist outcome2 /c /t
Tables  intdist treatoutco /c /t /ex
TABLES intdist extenip /c /t if outcome2=1
Tables intdist misstotgrp /c /t if outcome2=1 and misstotgrp<>4
means wtgain /by=intdist /t if outcome2=1
select

logclose
