# Supplementary material for: Direct Observation of Treatment Provided by a Family Member as Compared to Non-Family Member among Children with New Tuberculosis: A Pragmatic, Non-Inferiority, Cluster-Randomized Trial in Gujarat, India
Source: PLoS One. 2016 Feb 5;11(2):e0148488. doi: 10.1371/journal.pone.0148488 (PMC4743945; doi:10.1371/journal.pone.0148488)
Supplement: S1 Dataset — (ZIP) [file pone.0148488.s002.zip › S1_dataset/TU.csv]

East	GU_AMC01
West	GU_AMC02
Central	GU_AMC03
South	GU_AMC04
North	GU_AMC05
North Central	GU_AMC06
L.G. Hospital	GU_AMC08
Chandlodia	GU_AMC09
Memnagar	GU_AMC10
Amaraiwadi	GU_AMC11
Viramgam	GU_AMD03
Bavla	GU_AMD04
Dhandhuka	GU_AMD05
Amreli_DTC	GU_AML01
Rajula	GU_AML02
Babra	GU_AML03
Savarkundla	GU_AML04
Petlad	GU_AND01
Sarsa	GU_AND03
Khambhat	GU_AND04
Anklav	GU_AND05
Palanpur	GU_BAN01
Danta	GU_BAN02
Deesa	GU_BAN03
Dhanera	GU_BAN04
Diodar	GU_BAN05
Tharad	GU_BAN07
Bharuch	GU_BRH01
Amod	GU_BRH02
Hansot	GU_BRH03
Valia	GU_BRH04
Jhagadia	GU_BRH07
BVN Urban	GU_BVN01
Shihor	GU_BVN02
Botad	GU_BVN03
Palitan	GU_BVN04
Talaja	GU_BVN05
Chhotaudepur	GU_CUP01
Kavant	GU_CUP02
Pavi-Jetpur	GU_CUP03
Sankheda	GU_CUP04
Dahod	GU_DHD01
Limkheda	GU_DHD02
Garbada	GU_DHD03
Jhalod	GU_DHD04
Fatepura	GU_DHD05
Dev. Baria	GU_DHD06
Dhanpur	GU_DHD07
Limdi	GU_DHD08
Ahwa	GU_DNG01
DTC Gandhinagar	GU_GNR01
Dahegam	GU_GNR02
Mansa	GU_GNR03
Jamnagar	GU_JMD01
DHROL	GU_JMD02
Khambhaliya	GU_JMD03
Lalpur	GU_JMD04
Keshod	GU_JUN03
Veraval	GU_JUN04
Una	GU_JUN05
Junagadh_Urban	GU_JUN07
Junagadh_Rural	GU_JUN08
Kodinar	GU_JUN09
DTC Nadiad	GU_KDA01
Balasinor	GU_KDA03
Kathlal	GU_KDA05
Matar	GU_KDA06
Mahudha	GU_KDA07
BHUJ	GU_KTC01
NAKHTRANA	GU_KTC02
MANDVI	GU_KTC03
ANJAR	GU_KTC04
BHACHAU	GU_KTC05
RAPAR	GU_KTC06
GANDHIDHAM	GU_KTC07
Mahesana DTC	GU_MSN01
Visnagar	GU_MSN02
Kheralu	GU_MSN03
Kadi	GU_MSN04
Rajpipla	GU_NMD01
Dediyapada	GU_NMD02
Tilakwada	GU_NMD03
Navsari	GU_NVS01
Gandevi	GU_NVS02
Chikhli	GU_NVS03
Vansda	GU_NVS04
Patan DTC	GU_PAT01
Radhanpur	GU_PAT02
Chanasma	GU_PAT03
PORBANDAR	GU_PBD01
Godhra	GU_PML01
Halol	GU_PML02
Shahera	GU_PML03
Santrampur	GU_PML04
Mora	GU_PML05
Ghoghamba	GU_PML06
Kadana	GU_PML07
PKH_TU	GU_RJT02
Jetpur	GU_RJT04
Morbiadtc	GU_RJT06
Rajkot_DTC Urban	GU_RJT07
DTC_Rural	GU_RJT08
Upleta	GU_RJT09
Kotada Sangani	GU_RJT10
himatnagar	GU_SBK01
bhiloda	GU_SBK02
Khedbrahma	GU_SBK03
Dhansura	GU_SBK04
Meghraj	GU_SBK05
Idar	GU_SBK06
Hirabaug	GU_SRC01
Rander	GU_SRC02
BP	GU_SRC03
Katargam	GU_SRC05
Udhana	GU_SRC06
Limbayat	GU_SRC07
KARANJ	GU_SRC08
PANDESARA TU	GU_SRC09
NAVAGAM DINDOLI	GU_SRC10
Dhrangdhra	GU_SRN03
Surendranagar	GU_SRN04
Muli	GU_SRN05
Patdi	GU_SRN06
Surat	GU_SRT01
Bardoli	GU_SRT02
Mangrol	GU_SRT03
Mandvee	GU_SRT05
Kamrej	GU_SRT06
Jubilibaugh	GU_VDC01
Gotri	GU_VDC02
Bavchawad	GU_VDC03
Baroda	GU_VDD01
Padra	GU_VDD02
Savli	GU_VDD03
Valsad	GU_VLD01
Dharampur	GU_VLD02
Pardi	GU_VLD03
Bhilad	GU_VLD04
Kaprada	GU_VLD05
VyaraTU	GU_VYR01
ValodTU	GU_VYR05
SongadhTU	GU_VYR06
NizarTU	GU_VYR07
