# Supplementary material for: Direct Observation of Treatment Provided by a Family Member as Compared to Non-Family Member among Children with New Tuberculosis: A Pragmatic, Non-Inferiority, Cluster-Randomized Trial in Gujarat, India
Source: PLoS One. 2016 Feb 5;11(2):e0148488. doi: 10.1371/journal.pone.0148488 (PMC4743945; doi:10.1371/journal.pone.0148488)
Supplement: S1 Dataset — (ZIP) [file pone.0148488.s002.zip › S1_dataset/TU.not]

Data entry notes for C:\Users\RNTCP CONSULTANTS\Desktop\pediatric OR\triplet files\TU.rec
--------------------------------------------------------------------------------


23 Oct 2012 09:54
Data file created by importing text file C:\Users\RNTCP CONSULTANTS\Desktop\pediatric OR\triplet files\TU.csv
