# Supplementary material for: Direct Observation of Treatment Provided by a Family Member as Compared to Non-Family Member among Children with New Tuberculosis: A Pragmatic, Non-Inferiority, Cluster-Randomized Trial in Gujarat, India
Source: PLoS One. 2016 Feb 5;11(2):e0148488. doi: 10.1371/journal.pone.0148488 (PMC4743945; doi:10.1371/journal.pone.0148488)
Supplement: S1 Dataset — (ZIP) [file pone.0148488.s002.zip › S1_dataset/TU.rec]

2 1 VLAB
_tuname        1   1  30  23   1   1  31 112 tuname name of the TU 
_tucode        1   2  30  23   2   1   8 112 tucode code of the TU 
East                           GU_AMC01!
West                           GU_AMC02!
Central                        GU_AMC03!
South                          GU_AMC04!
North                          GU_AMC05!
North Central                  GU_AMC06!
L.G. Hospital                  GU_AMC08!
Chandlodia                     GU_AMC09!
Memnagar                       GU_AMC10!
Amaraiwadi                     GU_AMC11!
Viramgam                       GU_AMD03!
Bavla                          GU_AMD04!
Dhandhuka                      GU_AMD05!
Amreli_DTC                     GU_AML01!
Rajula                         GU_AML02!
Babra                          GU_AML03!
Savarkundla                    GU_AML04!
Petlad                         GU_AND01!
Sarsa                          GU_AND03!
Khambhat                       GU_AND04!
Anklav                         GU_AND05!
Palanpur                       GU_BAN01!
Danta                          GU_BAN02!
Deesa                          GU_BAN03!
Dhanera                        GU_BAN04!
Diodar                         GU_BAN05!
Tharad                         GU_BAN07!
Bharuch                        GU_BRH01!
Amod                           GU_BRH02!
Hansot                         GU_BRH03!
Valia                          GU_BRH04!
Jhagadia                       GU_BRH07!
BVN Urban                      GU_BVN01!
Shihor                         GU_BVN02!
Botad                          GU_BVN03!
Palitan                        GU_BVN04!
Talaja                         GU_BVN05!
Chhotaudepur                   GU_CUP01!
Kavant                         GU_CUP02!
Pavi-Jetpur                    GU_CUP03!
Sankheda                       GU_CUP04!
Dahod                          GU_DHD01!
Limkheda                       GU_DHD02!
Garbada                        GU_DHD03!
Jhalod                         GU_DHD04!
Fatepura                       GU_DHD05!
Dev. Baria                     GU_DHD06!
Dhanpur                        GU_DHD07!
Limdi                          GU_DHD08!
Ahwa                           GU_DNG01!
DTC Gandhinagar                GU_GNR01!
Dahegam                        GU_GNR02!
Mansa                          GU_GNR03!
Jamnagar                       GU_JMD01!
DHROL                          GU_JMD02!
Khambhaliya                    GU_JMD03!
Lalpur                         GU_JMD04!
Keshod                         GU_JUN03!
Veraval                        GU_JUN04!
Una                            GU_JUN05!
Junagadh_Urban                 GU_JUN07!
Junagadh_Rural                 GU_JUN08!
Kodinar                        GU_JUN09!
DTC Nadiad                     GU_KDA01!
Balasinor                      GU_KDA03!
Kathlal                        GU_KDA05!
Matar                          GU_KDA06!
Mahudha                        GU_KDA07!
BHUJ                           GU_KTC01!
NAKHTRANA                      GU_KTC02!
MANDVI                         GU_KTC03!
ANJAR                          GU_KTC04!
BHACHAU                        GU_KTC05!
RAPAR                          GU_KTC06!
GANDHIDHAM                     GU_KTC07!
Mahesana DTC                   GU_MSN01!
Visnagar                       GU_MSN02!
Kheralu                        GU_MSN03!
Kadi                           GU_MSN04!
Rajpipla                       GU_NMD01!
Dediyapada                     GU_NMD02!
Tilakwada                      GU_NMD03!
Navsari                        GU_NVS01!
Gandevi                        GU_NVS02!
Chikhli                        GU_NVS03!
Vansda                         GU_NVS04!
Patan DTC                      GU_PAT01!
Radhanpur                      GU_PAT02!
Chanasma                       GU_PAT03!
PORBANDAR                      GU_PBD01!
Godhra                         GU_PML01!
Halol                          GU_PML02!
Shahera                        GU_PML03!
Santrampur                     GU_PML04!
Mora                           GU_PML05!
Ghoghamba                      GU_PML06!
Kadana                         GU_PML07!
PKH_TU                         GU_RJT02!
Jetpur                         GU_RJT04!
Morbiadtc                      GU_RJT06!
Rajkot_DTC Urban               GU_RJT07!
DTC_Rural                      GU_RJT08!
Upleta                         GU_RJT09!
Kotada Sangani                 GU_RJT10!
himatnagar                     GU_SBK01!
bhiloda                        GU_SBK02!
Khedbrahma                     GU_SBK03!
Dhansura                       GU_SBK04!
Meghraj                        GU_SBK05!
Idar                           GU_SBK06!
Hirabaug                       GU_SRC01!
Rander                         GU_SRC02!
BP                             GU_SRC03!
Katargam                       GU_SRC05!
Udhana                         GU_SRC06!
Limbayat                       GU_SRC07!
KARANJ                         GU_SRC08!
PANDESARA TU                   GU_SRC09!
NAVAGAM DINDOLI                GU_SRC10!
Dhrangdhra                     GU_SRN03!
Surendranagar                  GU_SRN04!
Muli                           GU_SRN05!
Patdi                          GU_SRN06!
Surat                          GU_SRT01!
Bardoli                        GU_SRT02!
Mangrol                        GU_SRT03!
Mandvee                        GU_SRT05!
Kamrej                         GU_SRT06!
Jubilibaugh                    GU_VDC01!
Gotri                          GU_VDC02!
Bavchawad                      GU_VDC03!
Baroda                         GU_VDD01!
Padra                          GU_VDD02!
Savli                          GU_VDD03!
Valsad                         GU_VLD01!
Dharampur                      GU_VLD02!
Pardi                          GU_VLD03!
Bhilad                         GU_VLD04!
Kaprada                        GU_VLD05!
VyaraTU                        GU_VYR01!
ValodTU                        GU_VYR05!
SongadhTU                      GU_VYR06!
NizarTU                        GU_VYR07!
