# Supplementary material for: Direct Observation of Treatment Provided by a Family Member as Compared to Non-Family Member among Children with New Tuberculosis: A Pragmatic, Non-Inferiority, Cluster-Randomized Trial in Gujarat, India
Source: PLoS One. 2016 Feb 5;11(2):e0148488. doi: 10.1371/journal.pone.0148488 (PMC4743945; doi:10.1371/journal.pone.0148488)
Supplement: S1 Format — (ZIP) [file pone.0148488.s003.zip]

Archive with 23 entries (22 files):
- triplet files for pediatric study/
- triplet files for pediatric study/dist.chk
- triplet files for pediatric study/dist.csv
- triplet files for pediatric study/DIST.eix
- triplet files for pediatric study/dist.not
- triplet files for pediatric study/dist.qes
- triplet files for pediatric study/dist.rec
- triplet files for pediatric study/FamilyDOTpaed.bak
- triplet files for pediatric study/FamilyDOTpaed.chk
- triplet files for pediatric study/FamilyDOTpaed.eix
- triplet files for pediatric study/FamilyDOTpaed.qes
- triplet files for pediatric study/FamilyDOTpaed.rec
- triplet files for pediatric study/supervisory form.bak
- triplet files for pediatric study/supervisory form.chk
- triplet files for pediatric study/supervisory form.eix
- triplet files for pediatric study/supervisory form.qes
- triplet files for pediatric study/supervisory form.rec
- triplet files for pediatric study/TU.chk
- triplet files for pediatric study/TU.csv
- triplet files for pediatric study/TU.eix
- triplet files for pediatric study/TU.not
- triplet files for pediatric study/TU.qes
- triplet files for pediatric study/TU.rec
