# Supplementary material for: Direct Observation of Treatment Provided by a Family Member as Compared to Non-Family Member among Children with New Tuberculosis: A Pragmatic, Non-Inferiority, Cluster-Randomized Trial in Gujarat, India
Source: PLoS One. 2016 Feb 5;11(2):e0148488. doi: 10.1371/journal.pone.0148488 (PMC4743945; doi:10.1371/journal.pone.0148488)
Supplement: S1 Format — (ZIP) [file pone.0148488.s003.zip › triplet files for pediatric study/FamilyDOTpaed.chk]

LABELBLOCK
  LABEL sex
    1  Male
    2  Female
    3  transgender
    9  "not recorded"
  END
  LABEL label_cardreviw
    1  duplicate
    2  "original/master card"
  END
  LABEL label_initihom
    1  "Health Worker M/F"
    2  STS
    3  STLS
    4  MO
    5  MOTC
    6  Others
    7  "not taken"
  END
  LABEL label_typdotpr
    1  "Family Member"
    2  "Non Family Member"
  END
  LABEL label_designadot
    1  Government
    2  "Community DOT provider"
    8  "not applicable"
    9  "not recorded"
  END
  LABEL label_relationpt
    1  Father
    2  Mother
    3  "Grand Mother"
    4  "Grand Father"
    5  Brother
    6  Sister
    7  Other
    8  "not applicable"
    9  "not recorded"
  END
  LABEL label_typeoftb
    1  NSN
    2  NEP
    3  NSP
  END
  LABEL label_inispu
    0.0  Negative
    1.0  "1+ positive"
    2.0  "2+ positive"
    3.0  "3+ positive"
    4.0  "4+ positive"
    9.0  "No result recorded"
    5.0  "Positive, not quantified"
    6.0  "Scanty, not quantified"
    0.1  "Scanty, 1 AFB per 100 fields"
    0.2  "Scanty, 2 AFB per 100 fields"
    0.3  "Scanty, 3 AFB per 100 fields"
    0.4  "Scanty, 4 AFB per 100 fields"
    0.5  "Scanty, 5 AFB per 100 fields"
    0.6  "Scanty, 6 AFB per 100 fields"
    0.7  "Scanty, 7 AFB per 100 fields"
    0.8  "Scanty, 8 AFB per 100 fields"
    0.9  "Scanty, 9 AFB per 100 fields"
  END
  LABEL label_followspu
    0.0  Negative
    1.0  "1+ positive"
    2.0  "2+ positive"
    3.0  "3+ positive"
    4.0  "4+ positive"
    9.0  "No result recorded"
    5.0  "Positive, not quantified"
    6.0  "Scanty, not quantified"
    0.1  "Scanty, 1 AFB per 100 fields"
    0.2  "Scanty, 2 AFB per 100 fields"
    0.3  "Scanty, 3 AFB per 100 fields"
    0.4  "Scanty, 4 AFB per 100 fields"
    0.5  "Scanty, 5 AFB per 100 fields"
    0.6  "Scanty, 6 AFB per 100 fields"
    0.7  "Scanty, 7 AFB per 100 fields"
    0.8  "Scanty, 8 AFB per 100 fields"
    0.9  "Scanty, 9 AFB per 100 fields"
  END
  LABEL label_extenip
    1  Yes
    2  No
  END
  LABEL label_intoutcom
    1  Favourable
    2  Unfavourable
  END
  LABEL label_treatoutco
    1  Cured
    2  "Treatment Completed"
    3  Died
    4  Defaulted
    5  "Transfered Out"
    6  "Switched to Cat-IV"
    7  Failure
    8  "Not available/ not applicable"
  END
END

BEFORE FILE
  DEFINE tbnotemp ____ GLOBAL
END

AFTER RECORD
  IF idcode=. THEN
    HELP "There is no identifier" TYPE=WARNING
    GOTO distname
  ENDIF
END

idcode
  KEY UNIQUE 1
  NOENTER
END

tucode
  NOENTER
END

distcode
  NOENTER
END

distname
  COMMENT LEGAL dist.rec SHOW
  MUSTENTER
  TYPE COMMENT distcode
END

tuname
  COMMENT LEGAL tu.rec SHOW
  MUSTENTER
  TYPE COMMENT tucode
END

tbno
  MUSTENTER
  AFTER ENTRY
    tbnotemp=tbno
    IF tbno<1000 THEN
      tbnotemp="0"+tbno
    ENDIF
    IF tbno<100 THEN
      tbnotemp="00"+tbno
    ENDIF
    IF tbno<10 THEN
      tbnotemp="000"+tbno
    ENDIF
    idcode=distcode+"-"+tucode+"-"+tbno
  END
END

age
  RANGE 0 14
  LEGAL
    99
  END
  MUSTENTER
END

sex
  COMMENT LEGAL USE sex SHOW
  MUSTENTER
  TYPE COMMENT 
END

cardreviw
  COMMENT LEGAL USE label_cardreviw SHOW
  TYPE COMMENT 
END

initihom
  COMMENT LEGAL USE label_initihom SHOW
  MUSTENTER
  TYPE COMMENT 
END

typdotpr
  COMMENT LEGAL USE label_typdotpr SHOW
  MUSTENTER
  TYPE COMMENT 
END

designadot
  COMMENT LEGAL USE label_designadot SHOW
  MUSTENTER
  TYPE COMMENT 
  BEFORE ENTRY
    IF typDOTpr=1 THEN
      designadot=8
      GOTO relationpt
    ENDIF
  END
END

relationpt
  COMMENT LEGAL USE label_relationpt SHOW
  MUSTENTER
  TYPE COMMENT 
  BEFORE ENTRY
    IF typdotpr=2 THEN
      relationpt=8
      GOTO typeoftb
    ENDIF
  END
END

typeoftb
  COMMENT LEGAL USE label_typeoftb SHOW
  MUSTENTER
  TYPE COMMENT 
END

statrxdat
  RANGE 01/05/2012 30/09/2012
  LEGAL
    01/01/1800
  END
  MUSTENTER
END

endrxdat
  RANGE 01/05/2012 30/04/2013
  LEGAL
    01/01/1800
  END
END

missip
  RANGE 0 100
END

ritrieip
  RANGE 0 100
END

interrip
  RANGE 0 100
END

inispu
  COMMENT LEGAL USE label_inispu SHOW
END

followspu
  COMMENT LEGAL USE label_followspu SHOW
END

extenip
  COMMENT LEGAL USE label_extenip SHOW
  TYPE COMMENT 
END

dosesext
  BEFORE ENTRY
    IF extenip =2 THEN
      dosesext=99
      GOTO intoutcom
    ENDIF
  END
END

intoutcom
  COMMENT LEGAL USE label_intoutcom SHOW
  MUSTENTER
  TYPE COMMENT 
END

treatoutco
  COMMENT LEGAL USE label_treatoutco SHOW
END
