# Supplementary material for: Direct Observation of Treatment Provided by a Family Member as Compared to Non-Family Member among Children with New Tuberculosis: A Pragmatic, Non-Inferiority, Cluster-Randomized Trial in Gujarat, India
Source: PLoS One. 2016 Feb 5;11(2):e0148488. doi: 10.1371/journal.pone.0148488 (PMC4743945; doi:10.1371/journal.pone.0148488)
Supplement: S1 Format — (ZIP) [file pone.0148488.s003.zip › triplet files for pediatric study/FamilyDOTpaed.qes]

* Data documentation sheet for "Study on inclusion of family as DOT provider in state of Gujarat"

idcode                                       unique identifier ___________________
tucode                                          code of the TU ________
distcode                                  code of the district ___


Distname                                      Name of District _______________
tuname                                            TB Unit Name _______________
TBNo                                                 TB Number ####
Age                                         Age of the patient ## Enter 99 if unknown
Sex                                         Sex of the patient #
Cardreviw                              Which card was reviewed #
InitIHom                            Initial home visit made by #
TypDOTPr        Type of DOT Provider at the start of treatment #
DesignaDOT  If  Non family member: Designation of DOT Provider #
RelationPt          If  Family Member: relation to the patient #
TypeofTB                                Disease Classification #
statRxdat                           date of starting treatment <dd/mm/yyyy>
EndRxdat                       date of completion of treatment <dd/mm/yyyy>
MissIP                                No of missed doses in IP ##
RitrieIP   of these number of occasions retrieval action taken ##
InterrIP               No. of Interruption during IP treatment ##
IniSpu                                   Initial Sputum result #.#
FollowSpu                    2 month   Follow-up Sputum result #.#
InitiWt               Initial weight before starting treatment ##
Wt2Month                    Weight after 2 months of treatment ##
doses                                  doses taken in 2 months ##
ExtenIP                                        Extension of IP #
dosesext                               doses taken in 3 months ##
IntOutcom                         Interim outcome of Treatment #
InterrCP               No. of Interruption during CP treatment ##
TreatOutco                             Final Treatment Outcome #
