# Supplementary material for: Direct Observation of Treatment Provided by a Family Member as Compared to Non-Family Member among Children with New Tuberculosis: A Pragmatic, Non-Inferiority, Cluster-Randomized Trial in Gujarat, India
Source: PLoS One. 2016 Feb 5;11(2):e0148488. doi: 10.1371/journal.pone.0148488 (PMC4743945; doi:10.1371/journal.pone.0148488)
Supplement: S1 Format — (ZIP) [file pone.0148488.s003.zip › triplet files for pediatric study/FamilyDOTpaed.rec]

32 1 VLAB Filelabel: Study on inclusion of Family member as DOT Provide
_label1        1   1  30   0   0   0   0 112 * Data documentation sheet for "Study on inclusion of family as DOT provider in 
_label2       81   1  30   0   0   0   0 112 state of Gujarat"
_idcode        1   3  30  64   3   1  19 112 idcode                                       unique identifier 
_tucode        1   4  30  64   4   1   8 112 tucode                                          code of the TU 
_distcode      1   5  30  64   5   1   3 112 distcode                                  code of the district 
_distname      1   8  30  64   8   1  15 112 Distname                                      Name of District 
_tuname        1   9  30  64   9   1  15 112 tuname                                            TB Unit Name 
#tbno          1  10  30  64  10   0   4 112 TBNo                                                 TB Number 
#age           1  11  30  64  11   0   2 112 Age                                         Age of the patient 
_label3       66  11  30   0   0   0   0 112  Enter 99 if unknown
#sex           1  12  30  64  12   0   1 112 Sex                                         Sex of the patient 
#cardreviw     1  13  30  64  13   0   1 112 Cardreviw                              Which card was reviewed 
#initihom      1  14  30  64  14   0   1 112 InitIHom                            Initial home visit made by 
#typdotpr      1  15  30  64  15   0   1 112 TypDOTPr        Type of DOT Provider at the start of treatment 
#designadot    1  16  30  64  16   0   1 112 DesignaDOT  If  Non family member: Designation of DOT Provider 
#relationpt    1  17  30  64  17   0   1 112 RelationPt          If  Family Member: relation to the patient 
#typeoftb      1  18  30  64  18   0   1 112 TypeofTB                                Disease Classification 
_statrxdat     1  19  30  64  19  11  10 112 statRxdat                           date of starting treatment 
_endrxdat      1  20  30  64  20  11  10 112 EndRxdat                       date of completion of treatment 
#missip        1  21  30  64  21   0   2 112 MissIP                                No of missed doses in IP 
#ritrieip      1  22  30  64  22   0   2 112 RitrieIP   of these number of occasions retrieval action taken 
#interrip      1  23  30  64  23   0   2 112 InterrIP               No. of Interruption during IP treatment 
#inispu        1  24  30  64  24 101   3 112 IniSpu                                   Initial Sputum result 
#followspu     1  25  30  64  25 101   3 112 FollowSpu                    2 month   Follow-up Sputum result 
#initiwt       1  26  30  64  26   0   2 112 InitiWt               Initial weight before starting treatment 
#wt2month      1  27  30  64  27   0   2 112 Wt2Month                    Weight after 2 months of treatment 
#doses         1  28  30  64  28   0   2 112 doses                                  doses taken in 2 months 
#extenip       1  29  30  64  29   0   1 112 ExtenIP                                        Extension of IP 
#dosesext      1  30  30  64  30   0   2 112 dosesext                               doses taken in 3 months 
#intoutcom     1  31  30  64  31   0   1 112 IntOutcom                         Interim outcome of Treatment 
#interrcp      1  32  30  64  32   0   2 112 InterrCP               No. of Interruption during CP treatment 
#treatoutco    1  33  30  64  33   0   1 112 TreatOutco                             Final Treatment Outcome 
