# Supplementary material for: Direct Observation of Treatment Provided by a Family Member as Compared to Non-Family Member among Children with New Tuberculosis: A Pragmatic, Non-Inferiority, Cluster-Randomized Trial in Gujarat, India
Source: PLoS One. 2016 Feb 5;11(2):e0148488. doi: 10.1371/journal.pone.0148488 (PMC4743945; doi:10.1371/journal.pone.0148488)
Supplement: S1 Format — (ZIP) [file pone.0148488.s003.zip › triplet files for pediatric study/supervisory form.chk]

LABELBLOCK
  LABEL label_realdotpro
    1  "family member"
    2  "Non-family member"
    9  "not recorded"
  END
  LABEL label_cosnsrxpwb
    1  yes
    2  no
    3  "not recorded"
  END
  LABEL label_real2dotpr
    1  "family member"
    2  "Non-family member"
    3  "not recorded"
  END
  LABEL label_real3dotpr
    1  "family member"
    2  "Non-family member"
    9  "not recorded"
  END
END

AFTER RECORD
  IF idcode=. THEN
    HELP "There is no identifier" TYPE=WARNING
    GOTO distname
  ENDIF
END

idcode
  KEY UNIQUE 1
  NOENTER
END

tucode
  NOENTER
END

distcode
  NOENTER
END

distname
  COMMENT LEGAL dist.rec SHOW
  MUSTENTER
  TYPE COMMENT distcode
END

tuname
  COMMENT LEGAL tu.rec SHOW
  MUSTENTER
  TYPE COMMENT tucode
END

tbno
  MUSTENTER
  AFTER ENTRY
    idcode=distcode+"-"+tucode+"-"+tbno
  END
END

noofvisit
  RANGE 1 3
  MUSTENTER
END

realdotpro
  COMMENT LEGAL USE label_realdotpro SHOW
  TYPE COMMENT 
END

consrxpwb
  COMMENT LEGAL USE label_cosnsrxpwb SHOW
  TYPE COMMENT 
END

visit2dat
  BEFORE ENTRY
    IF noofvisit = 1 THEN
      visit2dat="01/01/1800"
      real2dotpr=9
      cons2rxpwb=9
      visit3dat="01/01/1800"
      real3dotpr=9
      cons3rxpwb=9
    ENDIF
    GOTO WRITE
  END
END

real2dotpr
  COMMENT LEGAL USE label_real2dotpr SHOW
  TYPE COMMENT 
END

cons2rxpwb
  COMMENT LEGAL USE label_cosnsrxpwb SHOW
  TYPE COMMENT 
END

visit3dat
  BEFORE ENTRY
    IF noofvisit = 2 THEN
      visit3dat="01/01/1800"
      real3dotpr=9
      cons3rxpwb=9
    ENDIF
    GOTO WRITE
  END
END

real3dotpr
  COMMENT LEGAL USE label_real3dotpr SHOW
  TYPE COMMENT 
END

cons3rxpwb
  COMMENT LEGAL USE label_cosnsrxpwb SHOW
  TYPE COMMENT 
END
