# Supplementary material for: Direct Observation of Treatment Provided by a Family Member as Compared to Non-Family Member among Children with New Tuberculosis: A Pragmatic, Non-Inferiority, Cluster-Randomized Trial in Gujarat, India
Source: PLoS One. 2016 Feb 5;11(2):e0148488. doi: 10.1371/journal.pone.0148488 (PMC4743945; doi:10.1371/journal.pone.0148488)
Supplement: S1 Format — (ZIP) [file pone.0148488.s003.zip › triplet files for pediatric study/supervisory form.qes]

* Findings at the time of supervisory vist


idcode                                                   unique identifier ___________________
tucode                                                      code of the TU ________
distcode                                              code of the district ___


Distname                                                  Name of District _______________
tuname                                                        TB Unit Name _______________
TBNo                                                             TB Number ####
noofvisit                                    no of supervisory visits made #
visitdat                                     date of 1st supervisory visit <dd/mm/yyyy>
realDOTpro                      Real DOT providerfoud at 1st time of visit #
ConsRxPWB          Consistency between treatment card and PWB at 1st visit #
visit2dat                                    date of 2nd supervisory visit <dd/mm/yyyy>
real2DOTpr                      Real DOT providerfoud at 2nd time of visit #
Cons2RxPWB         Consistency between treatment card and PWB at 2nd visit #
visit3dat                                    date of 3rd supervisory visit <dd/mm/yyyy>
real3dotpr                      Real DOT providerfoud at 3rd time of visit #
Cons3RxPWB         Consistency between treatment card and PWB at 3rd visit #
