# Supplementary material for: Direct Observation of Treatment Provided by a Family Member as Compared to Non-Family Member among Children with New Tuberculosis: A Pragmatic, Non-Inferiority, Cluster-Randomized Trial in Gujarat, India
Source: PLoS One. 2016 Feb 5;11(2):e0148488. doi: 10.1371/journal.pone.0148488 (PMC4743945; doi:10.1371/journal.pone.0148488)
Supplement: S1 Format — (ZIP) [file pone.0148488.s003.zip › triplet files for pediatric study/supervisory form.rec]

17 1 VLAB Filelabel: supervisory checklist
_label1        1   1  30   0   0   0   0 112 * Findings at the time of supervisory vist
_idcode        1   4  30  76   4   1  19 112 idcode                                                   unique identifier 
_tucode        1   5  30  76   5   1   8 112 tucode                                                      code of the TU 
_distcode      1   6  30  76   6   1   3 112 distcode                                              code of the district 
_distname      1   9  30  76   9   1  15 112 Distname                                                  Name of District 
_tuname        1  10  30  76  10   1  15 112 tuname                                                        TB Unit Name 
#tbno          1  11  30  76  11   0   4 112 TBNo                                                             TB Number 
#noofvisit     1  12  30  76  12   0   1 112 noofvisit                                    no of supervisory visits made 
_visitdat      1  13  30  76  13  11  10 112 visitdat                                     date of 1st supervisory visit 
#realdotpro    1  14  30  76  14   0   1 112 realDOTpro                      Real DOT providerfoud at 1st time of visit 
#consrxpwb     1  15  30  76  15   0   1 112 ConsRxPWB          Consistency between treatment card and PWB at 1st visit 
_visit2dat     1  16  30  76  16  11  10 112 visit2dat                                    date of 2nd supervisory visit 
#real2dotpr    1  17  30  76  17   0   1 112 real2DOTpr                      Real DOT providerfoud at 2nd time of visit 
#cons2rxpwb    1  18  30  76  18   0   1 112 Cons2RxPWB         Consistency between treatment card and PWB at 2nd visit 
_visit3dat     1  19  30  76  19  11  10 112 visit3dat                                    date of 3rd supervisory visit 
#real3dotpr    1  20  30  76  20   0   1 112 real3dotpr                      Real DOT providerfoud at 3rd time of visit 
#cons3rxpwb    1  21  30  76  21   0   1 112 Cons3RxPWB         Consistency between treatment card and PWB at 3rd visit 
