# Supplementary material for: Direct Observation of Treatment Provided by a Family Member as Compared to Non-Family Member among Children with New Tuberculosis: A Pragmatic, Non-Inferiority, Cluster-Randomized Trial in Gujarat, India
Source: PLoS One. 2016 Feb 5;11(2):e0148488. doi: 10.1371/journal.pone.0148488 (PMC4743945; doi:10.1371/journal.pone.0148488)
Supplement: S1 Protocol — (ZIP) [file pone.0148488.s004.zip]

Archive with 9 entries (8 files):
- approved pediatric or protocol/
- approved pediatric or protocol/001 Protocol Family DOT services for children with TB Gujarat.doc
- approved pediatric or protocol/01 Annexure 1.doc
- approved pediatric or protocol/01 Annexure 2.doc
- approved pediatric or protocol/01 Annexure 3 Data collection word.doc
- approved pediatric or protocol/01 Annexure 3 Data documentation sheet.xlsx
- approved pediatric or protocol/01 Annexure 4 information sheet.doc
- approved pediatric or protocol/01 Annexure 5 Consent form.doc
- approved pediatric or protocol/01 Annexure 6 Assent form.doc
