# Supplementary material for: Direct Observation of Treatment Provided by a Family Member as Compared to Non-Family Member among Children with New Tuberculosis: A Pragmatic, Non-Inferiority, Cluster-Randomized Trial in Gujarat, India
Source: PLoS One. 2016 Feb 5;11(2):e0148488. doi: 10.1371/journal.pone.0148488 (PMC4743945; doi:10.1371/journal.pone.0148488)
Supplement: S1 Protocol — (ZIP) [file pone.0148488.s004.zip › approved pediatric or protocol/01 Annexure 3 Data documentation sheet.xlsx]

## Sheet: data documentation sheet
Study on inclusion of Family member as DOT Provider : Gujarat
Name	Type	Length	Decimals	Label	Value label	value for Missing information
District	String	2	0	name of district	1 = Ahmedabad Rural 10 = Gandhinagar 11 = Jamnagar 12 = Junagadh 13 = Kachchh 14 = Kheda 15 = Mehsana 16 = Narmada 17 = Navsari 18 = Panchmahals 19 = Patan 2 = AMC 20 = Porbandar 21 = Rajkot 22 = Sabarkantntha 23 = SMC 24 = Surat Rural 25 = Surendranagar 26 = The Dangs 27 = Vadodara Rural 28 = Valsad 29 = VMC 3 = Amreli 30 = Vyara 4 = Anand 5 = Banaskantha 6 = Bharuch 7 = Bhavnagar 8 = Chootaudep…	99
TU	String	3	0	tb unit name		99
TBNo	Integer	4	0	tb numberexcluding year of registration		9999
Age	Integer	2	0	age of the patient	0 to 14	99
Sex	Integer	1	0	sex of the patient	1 = Male 2 = Female 9 = Unknown	9
Card	String	1	0	which card was reviewed	D = Duplicate O = Original	9
InitIHom	Integer	1	0	initial home visit made by	1 = Health Worker M/F 2 = STS 3 = STLS 4 = MO 5 = MOTC 6 = Others 9= not taken	9
TypDOTPr	Integer	1	0	type of dot provider	1 = Family Member 2 = Non Family Member	9
DesignaDOT	Integer	1	0	if non family member: designation of dot provider	1 = Government 2 = Community DOT provider	9
RelationPt	Integer	1	0	if family member: relation to the patient	1 = Father 2 = Mother 3 = Grand Mother 4 = Grand Father 5 = Brother 6 = Sister 7 = Other	9
classiTB	Integer	1	0	disease classification	1 = Pulmonary 2 = Extra Pulmonary	9
MissIP	Integer	2	0	no of missed doses in ip
RitrieIP	Integer	2	0	of these number of occasions retrieval action taken		99
InterrIP	Integer	2	0	no. of interruption during ip treatment		99
IniSpu	Float	3	1	initial sputum result	0.0 = Negative 0.1 = Scanty, 1 AFB per 100 fields0.2 = Scanty, 2 AFB per 100 fields0.3 = Scanty, 3 AFB per 100 fields0.4 = Scanty, 4 AFB per 100 fields0.5 = Scanty, 5 AFB per 100 fields0.6 = Scanty, 6 AFB per 100 fields0.7 = Scanty, 7 AFB per 100 fields0.8 = Scanty, 8 AFB per 100 fields0.9 = Scanty, 9 AFB per 100 fields1.0 = 1+ positive2.0 = 2+ positive3.0 = 3+ positive4.0 = 4+ positive5.0 = Posi…	9
FollowSpu	Float	3	1	2 month follow-up sputum result	0.0 = Negative0.1 = Scanty, 1 AFB per 100 fields0.2 = Scanty, 2 AFB per 100 fields0.3 = Scanty, 3 AFB per 100 fields0.4 = Scanty, 4 AFB per 100 fields0.5 = Scanty, 5 AFB per 100 fields0.6 = Scanty, 6 AFB per 100 fields0.7 = Scanty, 7 AFB per 100 fields0.8 = Scanty, 8 AFB per 100 fields0.9 = Scanty, 9 AFB per 100 fields1.0 = 1+ positive2.0 = 2+ positive3.0 = 3+ positive4.0 = 4+ positive5.0 = Posit…	9
InitiWt	Integer	2	0	initial weight before starting treatment		99
Wt2Month	Integer	2	0	weight after 2 months of treatment		99
doses	Integer	2	0	doses taken in 2 months		99
ExtenIP	Integer	1	0	extension of ip	1 = Yes2 = No	9
dosesext	Integer	2	0	doses taken in 3 months
IntOutcom	Integer	1	0	interim outcome of treatment	1 = Favourable2 = Unfavourable	9
InterrCP	Integer	2	0	no. of interruption during cp treatment		99
durRx	Integer	2	0	months taken to complete the treatment		99
TreatOutco	Integer	1	0	final treatment outcome	1 = Cured 2 = Treatment Completed 3 = Died 4 = Defaulted 5 = Transfered Out 6 = Switched to Cat-IV 7 = Failure 9 = Not available/ not applicable	9
realDOTpro	Integer	1	0	real dot provider	1 = Family Member2 = Non Family Member	9
CosnsRxPWB	Integer	1	0	consistency between treatment card and pwb	1 = Yes2 = No	9

## Sheet: Sheet2
Study on inclusion of Family member as DOT Provider : Gujarat
						value for Missing information
					1 = Ahmedabad Rural 10 = Gandhinagar 11 = Jamnagar 12 = Junagadh 13 = Kachchh 14 = Kheda 15 = Mehsana 16 = Narmada 17 = Navsari 18 = Panchmahals 19 = Patan 2 = AMC 20 = Porbandar 21 = Rajkot 22 = Sabarkantntha 23 = SMC 24 = Surat Rural 25 = Surendranagar 26 = The Dangs 27 = Vadodara Rural 28 = Valsad 29 = VMC 3 = Amreli 30 = Vyara 4 = Anand 5 = Banaskantha 6 = Bharuch 7 = Bhavnagar 8 = Chootaudep…
						99
	Integer	4		tb numberexcluding year of registration		9999
					0 to 14
					1 = Male 2 = Female 9 = Unknown	9
						9
					1 = Health Worker M/F 2 = STS 3 = STLS 4 = MO 5 = MOTC 6 = Others 9= not taken	9
						9
						9
						9
						9
						99
						99
						9
						9
						99
						99
						99
						9
						9
						99
						99
					1 = Cured 2 = Treatment Completed 3 = Died 4 = Defaulted 5 = Transfered Out 6 = Switched to Cat-IV 7 = Failure 9 = Not available/ not applicable	9
						9
						9
